# Supplementary material for: Ethyl N-(2-benzoyl-4-chloro­phen­yl)­ethane­carboximidate
Source: Acta Crystallogr Sect E Struct Rep Online. 2012 Feb 29;68(Pt 3):o916. doi: 10.1107/S1600536812007763 (PMC3297957; doi:10.1107/S1600536812007763)
Supplement: Supplementary file 1 [file e-68-0o916-sup1.cif]

##############################################################################
#                                                                            #
# This CIF contains the data in a paper accepted for publication in          #
# Acta Crystallographica Section E. It conforms to the requirements of       #
# Notes for Authors for Acta Crystallographica Section E, and has been       #
# peer reviewed under the auspices of the IUCr Commission on Journals.       #
#                                                                            #
# Full details of the Crystallographic Information File format               #
# are given in the paper "The Crystallographic Information File (CIF):       #
# a New Standard Archive File for Crystallography" by S. R. Hall, F. H.      #
# Allen and I. D. Brown [Acta Cryst. (1991), A47, 655-685].                  #
#                                                                            #
# The current version of the core CIF dictionary is obtainable from          #
# ftp://ftp.iucr.org/pub/cif_core.dic.                                       #
#                                                                            #
# Software is freely available for graphical display of the structure(s)     #
# in this CIF. For information consult the CIF software page                 #
# http://www.iucr.org/resources/cif/software.                                #
#                                                                            #
# This file may be used for bona fide research purposes within the           #
# scientific community so long as proper attribution is given to the journal # 
# article from which it was obtained.                                        #
#                                                                            #
##############################################################################
data_I
_audit_creation_method     SHELXL-97
_chemical_name_systematic
;
Ethyl <i>N</i>-(2-benzoyl-4-chlorophenyl)ethanecarboximidate
;
_chemical_name_common     ?
_chemical_formula_moiety     'C17 H16 Cl N O2'
_chemical_formula_sum     'C17 H16 Cl N O2'
_chemical_formula_iupac     'C17 H16 Cl N O2'
_chemical_formula_weight     301.76
_chemical_melting_point     ?
_symmetry_cell_setting     triclinic
_symmetry_space_group_name_H-M     'P -1'
_symmetry_space_group_name_Hall     '-P 1'
loop_
    _symmetry_equiv_pos_as_xyz
    'x, y, z'
    '-x, -y, -z'
_cell_length_a     7.9674(11)
_cell_length_b     8.6993(17)
_cell_length_c     11.596(2)
_cell_angle_alpha     104.499(17)
_cell_angle_beta     94.871(14)
_cell_angle_gamma     95.001(14)
_cell_volume     770.4(2)
_cell_formula_units_Z     2
_cell_measurement_reflns_used     1885
_cell_measurement_theta_min     2.8772
_cell_measurement_theta_max     27.8252
_cell_measurement_temperature     295(2)
_exptl_crystal_description     block
_exptl_crystal_colour     colourless
_exptl_crystal_size_max     0.35
_exptl_crystal_size_mid     0.2
_exptl_crystal_size_min     0.15
_exptl_crystal_density_diffrn     1.301
_exptl_crystal_density_method     'not measured'
_exptl_crystal_F_000     316
_exptl_absorpt_coefficient_mu     0.251
_exptl_absorpt_correction_type     multi-scan
_exptl_absorpt_process_details     '(CrysAlis PRO; Agilent, 2011)'
_exptl_absorpt_correction_T_min     0.99123
_exptl_absorpt_correction_T_max     1.00000
_exptl_special_details
;
Address for R L Fine Chemicals:
No 15, R L Fine Chem, KHB Industrial Area, Yelahanka New Town,
Bengaluru-560 106, India. Website: http://www.rlfinechem.com
;
_diffrn_ambient_temperature     295(2)
_diffrn_radiation_type     'Mo K\a'
_diffrn_radiation_wavelength     0.7107
_diffrn_radiation_source     'Enhance (Mo) X-ray Source'
_diffrn_radiation_monochromator     'graphite'
_diffrn_measurement_device_type     'Agilent Xcalibur Eos'
_diffrn_measurement_method     '\w-scan'
_diffrn_detector_area_resol_mean     16.1544
_diffrn_reflns_number     13278
_diffrn_reflns_av_R_equivalents     0.0279
_diffrn_reflns_av_sigmaI/netI     0.0310
_diffrn_reflns_theta_min     2.99
_diffrn_reflns_theta_max     28.15
_diffrn_reflns_theta_full     25.00
_diffrn_measured_fraction_theta_max     0.894
_diffrn_measured_fraction_theta_full     0.999
_diffrn_reflns_limit_h_min     -10
_diffrn_reflns_limit_h_max     10
_diffrn_reflns_limit_k_min     -11
_diffrn_reflns_limit_k_max     11
_diffrn_reflns_limit_l_min     -15
_diffrn_reflns_limit_l_max     15
_refine_special_details
;
Refinement of <i>F</i>^2^ against ALL reflections. The weighted <i>R</i>-factor
<i>wR</i> and goodness of fit <i>S</i> are based on <i>F</i>^2^, conventional
<i>R</i>-factors <i>R</i> are based on <i>F</i>, with <i>F</i> set to zero for
negative <i>F</i>^2^. The threshold expression of <i>F</i>^2^ >
\s(<i>F</i>^2^) is used only for calculating <i>R</i>-factors(gt) <i>etc</i>.
and is not relevant to the choice of reflections for refinement.
<i>R</i>-factors based on <i>F</i>^2^ are statistically about twice as large
as those based on <i>F</i>, and <i>R</i>- factors based on ALL data will be
even larger.
;
_reflns_number_total     3377
_reflns_number_gt     2455
_reflns_threshold_expression     I>2sigma(I)
_refine_ls_structure_factor_coef     Fsqd
_refine_ls_matrix_type     full
_refine_ls_R_factor_all     0.0663
_refine_ls_R_factor_gt     0.0435
_refine_ls_wR_factor_gt     0.1029
_refine_ls_wR_factor_ref     0.1174
_refine_ls_goodness_of_fit_ref     1.045
_refine_ls_restrained_S_all     1.045
_refine_ls_number_reflns     3377
_refine_ls_number_parameters     192
_refine_ls_number_restraints     0
_refine_ls_hydrogen_treatment     constr
_refine_ls_weighting_scheme     calc
_refine_ls_weighting_details
         'calc w=1/[\s^2^(Fo^2^)+(0.0479P)^2^+0.1642P] where P=(Fo^2^+2Fc^2^)/3'
_atom_sites_solution_hydrogens     geom
_atom_sites_solution_primary     direct
_atom_sites_solution_secondary     difmap
_refine_ls_shift/su_max     0.001
_refine_ls_shift/su_mean     0.000
_refine_diff_density_max     0.202
_refine_diff_density_min     -0.207
_refine_ls_extinction_method     none
_refine_ls_extinction_coef     ?
loop_
    _atom_type_symbol
    _atom_type_description
    _atom_type_scat_dispersion_real
    _atom_type_scat_dispersion_imag
    _atom_type_scat_source
    'C' 'C' 0.0033 0.0016
                         'International Tables Vol C Tables 4.2.6.8 and 6.1.1.4'
    'H' 'H' 0.0000 0.0000
                         'International Tables Vol C Tables 4.2.6.8 and 6.1.1.4'
    'N' 'N' 0.0061 0.0033
                         'International Tables Vol C Tables 4.2.6.8 and 6.1.1.4'
    'Cl' 'Cl' 0.1484 0.1585
                         'International Tables Vol C Tables 4.2.6.8 and 6.1.1.4'
    'O' 'O' 0.0106 0.0060
                         'International Tables Vol C Tables 4.2.6.8 and 6.1.1.4'
_computing_data_collection     'CrysAlis PRO (Agilent, 2011)'
_computing_cell_refinement     'CrysAlis PRO (Agilent, 2011)'
_computing_data_reduction     'CrysAlis PRO (Agilent, 2011)'
_computing_structure_solution     'SIR92 (Altomare <i>et al.</i>, 1993)'
_computing_structure_refinement     'SHELXL97 (Sheldrick, 2008)'
_computing_molecular_graphics     'XP (Sheldrick, 2008)'
_computing_publication_material     'SHELXL97 (Sheldrick, 2008)'
loop_
    _atom_site_type_symbol
    _atom_site_label
    _atom_site_fract_x
    _atom_site_fract_y
    _atom_site_fract_z
    _atom_site_U_iso_or_equiv
    _atom_site_adp_type
    _atom_site_calc_flag
    _atom_site_refinement_flags
    _atom_site_occupancy
    _atom_site_symmetry_multiplicity
    _atom_site_disorder_assembly
    _atom_site_disorder_group
    C C1 0.7628(2) 0.41768(19) 0.70454(14) 0.0376(4) Uani d . 1 1 . .
    C C2 0.6659(2) 0.33697(19) 0.77071(14) 0.0361(4) Uani d . 1 1 . .
    C C3 0.5286(2) 0.4041(2) 0.82141(15) 0.0411(4) Uani d . 1 1 . .
    H H3 0.4601 0.3484 0.8619 0.049 Uiso calc R 1 1 . .
    C C4 0.4940(2) 0.5531(2) 0.81170(15) 0.0422(4) Uani d . 1 1 . .
    Cl Cl4 0.32629(7) 0.63863(7) 0.87998(5) 0.0670(2) Uani d . 1 1 . .
    C C5 0.5910(2) 0.6367(2) 0.74955(16) 0.0464(4) Uani d . 1 1 . .
    H H5 0.5671 0.7374 0.7439 0.056 Uiso calc R 1 1 . .
    C C6 0.7238(2) 0.5683(2) 0.69612(16) 0.0463(4) Uani d . 1 1 . .
    H H6 0.7890 0.6236 0.6535 0.056 Uiso calc R 1 1 . .
    N N11 0.90172(18) 0.34957(17) 0.65447(13) 0.0428(4) Uani d . 1 1 . .
    C C12 0.9091(2) 0.3070(2) 0.54356(16) 0.0432(4) Uani d . 1 1 . .
    C C13 0.7813(3) 0.3131(3) 0.44432(18) 0.0663(6) Uani d . 1 1 . .
    H H13A 0.6819 0.3528 0.4768 0.099 Uiso calc R 1 1 . .
    H H13B 0.7517 0.2077 0.3923 0.099 Uiso calc R 1 1 . .
    H H13C 0.8278 0.3828 0.3997 0.099 Uiso calc R 1 1 . .
    O O14 1.04660(16) 0.24308(16) 0.50072(10) 0.0514(3) Uani d . 1 1 . .
    C C15 1.1748(3) 0.2175(3) 0.58734(18) 0.0611(6) Uani d . 1 1 . .
    H H15A 1.1248 0.1528 0.6353 0.073 Uiso calc R 1 1 . .
    H H15B 1.2242 0.3191 0.6404 0.073 Uiso calc R 1 1 . .
    C C16 1.3068(3) 0.1356(3) 0.5231(2) 0.0828(8) Uani d . 1 1 . .
    H H16A 1.2558 0.0387 0.4668 0.124 Uiso calc R 1 1 . .
    H H16B 1.3885 0.1107 0.5794 0.124 Uiso calc R 1 1 . .
    H H16C 1.3621 0.2040 0.4810 0.124 Uiso calc R 1 1 . .
    C C21 0.7012(2) 0.1754(2) 0.78588(15) 0.0398(4) Uani d . 1 1 . .
    O O22 0.58787(18) 0.06586(16) 0.76157(14) 0.0632(4) Uani d . 1 1 . .
    C C23 0.8739(2) 0.15418(19) 0.83424(14) 0.0368(4) Uani d . 1 1 . .
    C C24 0.9812(2) 0.2816(2) 0.90603(16) 0.0455(4) Uani d . 1 1 . .
    H H24 0.9479 0.3840 0.9217 0.055 Uiso calc R 1 1 . .
    C C25 1.1373(3) 0.2576(3) 0.95454(18) 0.0587(5) Uani d . 1 1 . .
    H H25 1.2078 0.3432 1.0049 0.070 Uiso calc R 1 1 . .
    C C26 1.1892(3) 0.1075(3) 0.9288(2) 0.0655(6) Uani d . 1 1 . .
    H H26 1.2951 0.0917 0.9613 0.079 Uiso calc R 1 1 . .
    C C27 1.0850(3) -0.0190(3) 0.8554(2) 0.0672(6) Uani d . 1 1 . .
    H H27 1.1214 -0.1202 0.8365 0.081 Uiso calc R 1 1 . .
    C C28 0.9271(3) 0.0033(2) 0.80965(18) 0.0533(5) Uani d . 1 1 . .
    H H28 0.8554 -0.0835 0.7619 0.064 Uiso calc R 1 1 . .
loop_
    _atom_site_aniso_label
    _atom_site_aniso_U_11
    _atom_site_aniso_U_22
    _atom_site_aniso_U_33
    _atom_site_aniso_U_12
    _atom_site_aniso_U_13
    _atom_site_aniso_U_23
    C1 0.0369(9) 0.0398(9) 0.0377(9) 0.0072(7) 0.0026(7) 0.0122(7)
    C2 0.0353(9) 0.0371(8) 0.0365(8) 0.0070(7) 0.0002(7) 0.0111(7)
    C3 0.0375(9) 0.0466(10) 0.0428(9) 0.0092(8) 0.0051(8) 0.0165(8)
    C4 0.0411(10) 0.0466(10) 0.0420(9) 0.0175(8) 0.0043(8) 0.0133(8)
    Cl4 0.0666(4) 0.0787(4) 0.0720(4) 0.0447(3) 0.0256(3) 0.0314(3)
    C5 0.0540(11) 0.0403(9) 0.0498(10) 0.0164(9) 0.0026(9) 0.0181(8)
    C6 0.0505(11) 0.0437(10) 0.0520(10) 0.0090(9) 0.0088(9) 0.0235(8)
    N11 0.0417(8) 0.0502(9) 0.0418(8) 0.0141(7) 0.0086(7) 0.0174(7)
    C12 0.0384(10) 0.0510(10) 0.0443(10) 0.0086(8) 0.0075(8) 0.0175(8)
    C13 0.0553(13) 0.0958(17) 0.0489(11) 0.0261(12) 0.0009(10) 0.0165(11)
    O14 0.0427(7) 0.0750(9) 0.0404(7) 0.0197(7) 0.0082(6) 0.0165(6)
    C15 0.0527(12) 0.0842(15) 0.0502(11) 0.0284(11) 0.0031(10) 0.0184(10)
    C16 0.0640(15) 0.118(2) 0.0739(15) 0.0435(15) 0.0100(13) 0.0262(15)
    C21 0.0429(10) 0.0360(9) 0.0418(9) 0.0070(8) 0.0063(8) 0.0112(7)
    O22 0.0490(8) 0.0447(7) 0.0956(11) -0.0023(7) -0.0048(8) 0.0242(7)
    C23 0.0421(10) 0.0353(8) 0.0375(9) 0.0108(7) 0.0074(7) 0.0145(7)
    C24 0.0478(11) 0.0410(9) 0.0480(10) 0.0105(8) 0.0025(9) 0.0114(8)
    C25 0.0486(12) 0.0701(14) 0.0584(12) 0.0067(10) -0.0065(10) 0.0223(10)
    C26 0.0476(12) 0.0906(17) 0.0721(14) 0.0281(12) 0.0055(11) 0.0404(13)
    C27 0.0729(15) 0.0616(13) 0.0798(15) 0.0405(13) 0.0148(13) 0.0286(12)
    C28 0.0621(13) 0.0387(10) 0.0623(12) 0.0166(9) 0.0062(10) 0.0154(9)
_geom_special_details
;
All e.s.d.'s (except the e.s.d. in the dihedral angle between two l.s. planes)
are estimated using the full covariance matrix. The cell e.s.d.'s are taken
into account individually in the estimation of e.s.d.'s in distances, angles
and torsion angles; correlations between e.s.d.'s in cell parameters are only
used when they are defined by crystal symmetry. An approximate (isotropic)
treatment of cell e.s.d.'s is used for estimating e.s.d.'s involving l.s.
planes.
;
loop_
    _geom_bond_atom_site_label_1
    _geom_bond_atom_site_label_2
    _geom_bond_site_symmetry_2
    _geom_bond_distance
    _geom_bond_publ_flag
    C1 C2 . 1.398(2) ?
    C1 C6 . 1.398(2) ?
    C1 N11 . 1.402(2) ?
    C2 C3 . 1.390(2) ?
    C2 C21 . 1.506(2) ?
    C3 C4 . 1.379(2) ?
    C3 H3 . 0.9300 ?
    C4 C5 . 1.380(3) ?
    C4 Cl4 . 1.7391(17) ?
    C5 C6 . 1.376(2) ?
    C5 H5 . 0.9300 ?
    C6 H6 . 0.9300 ?
    N11 C12 . 1.254(2) ?
    C12 O14 . 1.348(2) ?
    C12 C13 . 1.485(3) ?
    C13 H13A . 0.9600 ?
    C13 H13B . 0.9600 ?
    C13 H13C . 0.9600 ?
    O14 C15 . 1.442(2) ?
    C15 C16 . 1.472(3) ?
    C15 H15A . 0.9700 ?
    C15 H15B . 0.9700 ?
    C16 H16A . 0.9600 ?
    C16 H16B . 0.9600 ?
    C16 H16C . 0.9600 ?
    C21 O22 . 1.214(2) ?
    C21 C23 . 1.486(2) ?
    C23 C24 . 1.380(2) ?
    C23 C28 . 1.383(2) ?
    C24 C25 . 1.375(3) ?
    C24 H24 . 0.9300 ?
    C25 C26 . 1.373(3) ?
    C25 H25 . 0.9300 ?
    C26 C27 . 1.370(3) ?
    C26 H26 . 0.9300 ?
    C27 C28 . 1.372(3) ?
    C27 H27 . 0.9300 ?
    C28 H28 . 0.9300 ?
loop_
    _geom_angle_atom_site_label_1
    _geom_angle_atom_site_label_2
    _geom_angle_atom_site_label_3
    _geom_angle_site_symmetry_1
    _geom_angle_site_symmetry_3
    _geom_angle
    _geom_angle_publ_flag
    C2 C1 C6 . . 118.80(15) ?
    C2 C1 N11 . . 119.15(14) ?
    C6 C1 N11 . . 121.95(16) ?
    C3 C2 C1 . . 119.58(15) ?
    C3 C2 C21 . . 118.18(15) ?
    C1 C2 C21 . . 122.20(15) ?
    C4 C3 C2 . . 120.03(16) ?
    C4 C3 H3 . . 120.0 ?
    C2 C3 H3 . . 120.0 ?
    C3 C4 C5 . . 121.20(16) ?
    C3 C4 Cl4 . . 119.55(14) ?
    C5 C4 Cl4 . . 119.25(13) ?
    C6 C5 C4 . . 118.86(16) ?
    C6 C5 H5 . . 120.6 ?
    C4 C5 H5 . . 120.6 ?
    C5 C6 C1 . . 121.44(17) ?
    C5 C6 H6 . . 119.3 ?
    C1 C6 H6 . . 119.3 ?
    C12 N11 C1 . . 122.68(15) ?
    N11 C12 O14 . . 119.97(16) ?
    N11 C12 C13 . . 129.03(17) ?
    O14 C12 C13 . . 110.99(15) ?
    C12 C13 H13A . . 109.5 ?
    C12 C13 H13B . . 109.5 ?
    H13A C13 H13B . . 109.5 ?
    C12 C13 H13C . . 109.5 ?
    H13A C13 H13C . . 109.5 ?
    H13B C13 H13C . . 109.5 ?
    C12 O14 C15 . . 116.82(14) ?
    O14 C15 C16 . . 108.70(17) ?
    O14 C15 H15A . . 109.9 ?
    C16 C15 H15A . . 109.9 ?
    O14 C15 H15B . . 109.9 ?
    C16 C15 H15B . . 109.9 ?
    H15A C15 H15B . . 108.3 ?
    C15 C16 H16A . . 109.5 ?
    C15 C16 H16B . . 109.5 ?
    H16A C16 H16B . . 109.5 ?
    C15 C16 H16C . . 109.5 ?
    H16A C16 H16C . . 109.5 ?
    H16B C16 H16C . . 109.5 ?
    O22 C21 C23 . . 120.95(16) ?
    O22 C21 C2 . . 119.91(16) ?
    C23 C21 C2 . . 119.12(15) ?
    C24 C23 C28 . . 119.14(17) ?
    C24 C23 C21 . . 121.28(15) ?
    C28 C23 C21 . . 119.57(16) ?
    C25 C24 C23 . . 120.16(17) ?
    C25 C24 H24 . . 119.9 ?
    C23 C24 H24 . . 119.9 ?
    C26 C25 C24 . . 120.2(2) ?
    C26 C25 H25 . . 119.9 ?
    C24 C25 H25 . . 119.9 ?
    C27 C26 C25 . . 120.0(2) ?
    C27 C26 H26 . . 120.0 ?
    C25 C26 H26 . . 120.0 ?
    C26 C27 C28 . . 120.08(19) ?
    C26 C27 H27 . . 120.0 ?
    C28 C27 H27 . . 120.0 ?
    C27 C28 C23 . . 120.4(2) ?
    C27 C28 H28 . . 119.8 ?
    C23 C28 H28 . . 119.8 ?
loop_
    _geom_torsion_atom_site_label_1
    _geom_torsion_atom_site_label_2
    _geom_torsion_atom_site_label_3
    _geom_torsion_atom_site_label_4
    _geom_torsion_site_symmetry_1
    _geom_torsion_site_symmetry_2
    _geom_torsion_site_symmetry_3
    _geom_torsion_site_symmetry_4
    _geom_torsion
    _geom_torsion_publ_flag
    C6 C1 C2 C3 . . . . 3.2(2) ?
    N11 C1 C2 C3 . . . . 179.56(15) ?
    C6 C1 C2 C21 . . . . -179.05(16) ?
    N11 C1 C2 C21 . . . . -2.6(2) ?
    C1 C2 C3 C4 . . . . -3.4(2) ?
    C21 C2 C3 C4 . . . . 178.69(16) ?
    C2 C3 C4 C5 . . . . 1.7(3) ?
    C2 C3 C4 Cl4 . . . . -177.78(13) ?
    C3 C4 C5 C6 . . . . 0.4(3) ?
    Cl4 C4 C5 C6 . . . . 179.81(14) ?
    C4 C5 C6 C1 . . . . -0.6(3) ?
    C2 C1 C6 C5 . . . . -1.2(3) ?
    N11 C1 C6 C5 . . . . -177.46(16) ?
    C2 C1 N11 C12 . . . . 116.53(19) ?
    C6 C1 N11 C12 . . . . -67.2(2) ?
    C1 N11 C12 O14 . . . . 179.59(15) ?
    C1 N11 C12 C13 . . . . -1.7(3) ?
    N11 C12 O14 C15 . . . . 4.1(3) ?
    C13 C12 O14 C15 . . . . -174.91(18) ?
    C12 O14 C15 C16 . . . . 175.44(19) ?
    C3 C2 C21 O22 . . . . 50.6(2) ?
    C1 C2 C21 O22 . . . . -127.22(19) ?
    C3 C2 C21 C23 . . . . -127.49(17) ?
    C1 C2 C21 C23 . . . . 54.7(2) ?
    O22 C21 C23 C24 . . . . -153.15(17) ?
    C2 C21 C23 C24 . . . . 24.9(2) ?
    O22 C21 C23 C28 . . . . 25.1(3) ?
    C2 C21 C23 C28 . . . . -156.77(16) ?
    C28 C23 C24 C25 . . . . -1.5(3) ?
    C21 C23 C24 C25 . . . . 176.78(17) ?
    C23 C24 C25 C26 . . . . 2.0(3) ?
    C24 C25 C26 C27 . . . . -0.5(3) ?
    C25 C26 C27 C28 . . . . -1.5(3) ?
    C26 C27 C28 C23 . . . . 2.0(3) ?
    C24 C23 C28 C27 . . . . -0.5(3) ?
    C21 C23 C28 C27 . . . . -178.80(18) ?
loop_
    _geom_hbond_atom_site_label_D
    _geom_hbond_atom_site_label_H
    _geom_hbond_atom_site_label_A
    _geom_hbond_site_symmetry_A
    _geom_hbond_distance_DH
    _geom_hbond_distance_HA
    _geom_hbond_distance_DA
    _geom_hbond_angle_DHA
    _geom_hbond_publ_flag
    C5 H5 O22 1_565 0.93 2.80 3.704(2) 164 y
    C6 H6 O14 2_766 0.93 2.73 3.648(2) 172 y
    C16 H16B O22 1_655 0.96 2.66 3.614(3) 171 y
    C27 H27 Cl4 1_645 0.93 2.88 3.739(2) 154 y
    C25 H25 CgA 2_767 0.93 2.90 3.744(3) 151 y
_iucr_refine_instructions_details
;
TITL    hsy103a in P-1
CELL 0.71073   7.9674   8.6993  11.5965 104.499  94.871  95.001
ZERR    2.00   0.0011   0.0017   0.0022   0.017   0.014   0.014
LATT  1
SFAC    C   H   N   CL O
UNIT    34 32 2 2 4
L.S.    4
FMAP    2
PLAN   -10
bond $h
acta 50
conf
mpla 6 c1 c2 c3 c4 c5 c6
mpla c2 c21 c23 o22
mpla c23 c24 c25 c26 c27 c28
mpla 5 c1 n11 c12 c13 o14 c15 c16
mpla c1 c2 c3 c4 c5 c6
mpla c1 n11 c12 o14 c15 c16
eqiv $1 1+x,-1+y,z
htab c27 cl4_$1
WGHT    0.047900    0.164200
FVAR       8.71368
C1    1    0.762806    0.417680    0.704542    11.00000    0.03688    0.03982 =
         0.03767    0.01220    0.00261    0.00723
C2    1    0.665939    0.336968    0.770712    11.00000    0.03530    0.03706 =
         0.03654    0.01108    0.00016    0.00704
C3    1    0.528639    0.404073    0.821410    11.00000    0.03751    0.04663 =
         0.04278    0.01654    0.00507    0.00917
AFIX  43
H3    2    0.460081    0.348388    0.861904    11.00000   -1.20000
AFIX   0
C4    1    0.494034    0.553144    0.811695    11.00000    0.04107    0.04659 =
         0.04203    0.01328    0.00432    0.01751
CL4   4    0.326294    0.638629    0.879980    11.00000    0.06658    0.07870 =
         0.07203    0.03140    0.02555    0.04467
C5    1    0.591026    0.636654    0.749552    11.00000    0.05401    0.04027 =
         0.04977    0.01813    0.00256    0.01639
AFIX  43
H5    2    0.567078    0.737412    0.743882    11.00000   -1.20000
AFIX   0
C6    1    0.723768    0.568338    0.696117    11.00000    0.05050    0.04371 =
         0.05198    0.02350    0.00876    0.00896
AFIX  43
H6    2    0.788968    0.623593    0.653452    11.00000   -1.20000
AFIX   0
N11   3    0.901718    0.349571    0.654472    11.00000    0.04167    0.05020 =
         0.04184    0.01745    0.00863    0.01414
C12   1    0.909089    0.307005    0.543561    11.00000    0.03841    0.05096 =
         0.04429    0.01753    0.00745    0.00860
C13   1    0.781337    0.313108    0.444320    11.00000    0.05533    0.09583 =
         0.04890    0.01645    0.00090    0.02606
AFIX 137
H13A  2    0.681916    0.352778    0.476790    11.00000   -1.50000
H13B  2    0.751679    0.207732    0.392252    11.00000   -1.50000
H13C  2    0.827813    0.382760    0.399750    11.00000   -1.50000
AFIX   0
O14   5    1.046599    0.243078    0.500722    11.00000    0.04272    0.07497 =
         0.04044    0.01652    0.00822    0.01970
C15   1    1.174843    0.217485    0.587337    11.00000    0.05274    0.08423 =
         0.05022    0.01839    0.00313    0.02839
AFIX  23
H15A  2    1.124769    0.152800    0.635328    11.00000   -1.20000
H15B  2    1.224216    0.319107    0.640414    11.00000   -1.20000
AFIX   0
C16   1    1.306766    0.135577    0.523063    11.00000    0.06404    0.11770 =
         0.07392    0.02617    0.01002    0.04347
AFIX 137
H16A  2    1.255769    0.038658    0.466784    11.00000   -1.50000
H16B  2    1.388502    0.110677    0.579438    11.00000   -1.50000
H16C  2    1.362085    0.203963    0.481040    11.00000   -1.50000
AFIX   0
C21   1    0.701166    0.175401    0.785882    11.00000    0.04289    0.03599 =
         0.04183    0.01124    0.00634    0.00700
O22   5    0.587871    0.065858    0.761570    11.00000    0.04903    0.04466 =
         0.09559    0.02416   -0.00483   -0.00225
C23   1    0.873881    0.154178    0.834243    11.00000    0.04210    0.03531 =
         0.03747    0.01446    0.00744    0.01076
C24   1    0.981203    0.281604    0.906034    11.00000    0.04776    0.04103 =
         0.04798    0.01142    0.00250    0.01046
AFIX  43
H24   2    0.947915    0.383982    0.921651    11.00000   -1.20000
AFIX   0
C25   1    1.137270    0.257553    0.954540    11.00000    0.04863    0.07006 =
         0.05835    0.02230   -0.00649    0.00672
AFIX  43
H25   2    1.207800    0.343171    1.004879    11.00000   -1.20000
AFIX   0
C26   1    1.189178    0.107502    0.928837    11.00000    0.04763    0.09061 =
         0.07209    0.04038    0.00553    0.02806
AFIX  43
H26   2    1.295097    0.091717    0.961302    11.00000   -1.20000
AFIX   0
C27   1    1.085033   -0.019020    0.855381    11.00000    0.07292    0.06165 =
         0.07980    0.02856    0.01476    0.04051
AFIX  43
H27   2    1.121415   -0.120161    0.836481    11.00000   -1.20000
AFIX   0
C28   1    0.927081    0.003302    0.809651    11.00000    0.06211    0.03870 =
         0.06232    0.01537    0.00624    0.01664
AFIX  43
H28   2    0.855404   -0.083491    0.761861    11.00000   -1.20000
HKLF      4
REM     hsy103a in P-1
REM R1 =  0.0435 for   2455 Fo > 4sig(Fo)  and  0.0663 for all   3377 data
REM    192 parameters refined using      0 restraints
END
WGHT      0.0456      0.1723
REM Highest difference peak  0.202,  deepest hole -0.207,  1-sigma level  0.037
Q1    1   1.2096  0.0995  0.5766  11.00000  0.05    0.20
Q2    1   0.8218  0.2433  0.3642  11.00000  0.05    0.17
Q3    1   0.7402  0.3923  0.7590  11.00000  0.05    0.17
Q4    1   1.1709  0.2697  0.6732  11.00000  0.05    0.16
Q5    1   0.6731  0.2622  0.7654  11.00000  0.05    0.16
Q6    1   0.8626  0.4008  0.6942  11.00000  0.05    0.15
Q7    1   0.5063  0.3927  0.8414  11.00000  0.05    0.15
Q8    1   0.4107  0.5835  0.8374  11.00000  0.05    0.15
Q9    1   0.8073  0.1658  0.7881  11.00000  0.05    0.15
Q10   1   0.6387  0.3869  0.8209  11.00000  0.05    0.14
;
data_global
_journal_date_recd_electronic     2012-02-01
_journal_date_accepted     2012-02-21
_journal_name_full     'Acta Crystallographica, Section E'
_journal_year     2012
_journal_volume     68
_journal_issue      3
_journal_page_first     o916
_journal_page_last     o916
_journal_paper_category     QO
_journal_paper_doi     10.1107/S1600536812007763
_journal_coeditor_code     NK2143
_publ_contact_author
;
Maciej Kubicki
Faculty of Chemistry
Adam Mickiewicz University
Grunwaldzka 6
60-780 Pozna\'n
Poland
;
_publ_contact_author_email     mkubicki@amu.edu.pl
_publ_section_title
;
Ethyl <i>N</i>-(2-benzoyl-4-chlorophenyl)ethanecarboximidate
;
loop_
    _publ_author_name
    _publ_author_address
    'Dayananda, A. S.'
;
Department of Studies in Chemistry
University of Mysore
Mysore 570 006
India
;
    'Sumathi, H. P.'
;
Department of Studies in Chemistry
University of Mysore
Mysore 570 006
India
;
    'Dutkiewicz, Grzegorz'
;
Department of Chemistry
Adam Mickiewicz University
Grunwaldzka 6
60-780 Pozna\'n
Poland
;
    'Yathirajan, H. S.'
;
Department of Studies in Chemistry
University of Mysore
Mysore 570 006
India
;
    'Kubicki, Maciej'
;
Department of Chemistry
Adam Mickiewicz University
Grunwaldzka 6
60-780 Pozna\'n
Poland
;
_publ_section_synopsis     .
