# Supplementary material for: Ethyl N-(2-benzoyl-4-chloro­phen­yl)­ethane­carboximidate
Source: Acta Crystallogr Sect E Struct Rep Online. 2012 Feb 29;68(Pt 3):o916. doi: 10.1107/S1600536812007763 (PMC3297957; doi:10.1107/S1600536812007763)
Supplement: Supplementary file 2 [file e-68-0o916-Isup2.hkl]

#
# h,k,l, Fc-squared, Fo-squared, sigma(Fo-squared) and status flag
#
data_I
_shelx_title '    hsy103a in P-1'
_shelx_refln_list_code          4
_shelx_F_calc_maximum       86.72
_exptl_crystal_F_000       316.00
_reflns_d_resolution_high  0.7532
 
loop_
 _symmetry_equiv_pos_as_xyz
 'x, y, z'
 '-x, -y, -z'
 
_cell_length_a     7.9674
_cell_length_b     8.6993
_cell_length_c    11.5965
_cell_angle_alpha 104.499
_cell_angle_beta   94.871
_cell_angle_gamma  95.001
 
_shelx_F_squared_multiplier     1.000
 
loop_
 _refln_index_h
 _refln_index_k
 _refln_index_l
 _refln_F_squared_calc
 _refln_F_squared_meas
 _refln_F_squared_sigma
 _refln_observed_status
   2   0   0      233.19      223.37      3.15 o
   3   0   0      109.73      106.72      2.25 o
   4   0   0       59.49       65.71      2.43 o
   5   0   0      332.90      337.86      6.96 o
   6   0   0        6.84        7.34      1.03 o
   7   0   0        6.92        6.70      1.12 o
   8   0   0       21.15       24.87      2.98 o
   9   0   0        6.45       11.41      2.85 o
  10   0   0        7.18       13.05      4.37 o
 -10   1   0        7.24        8.08      3.61 o
  -9   1   0        5.50        4.21      1.94 o
  -8   1   0       52.24       52.25      3.35 o
  -7   1   0       35.31       30.75      2.75 o
  -6   1   0        0.15        0.43      0.55 o
  -5   1   0      183.04      189.74      3.39 o
  -4   1   0     1515.29     1652.12     10.31 o
  -3   1   0       68.02       71.53      2.07 o
  -2   1   0      650.84      646.97      4.97 o
  -1   1   0       79.64       74.31      1.42 o
   1   1   0     3741.90     3695.71     23.86 o
   2   1   0       62.98       63.71      1.72 o
   3   1   0        3.93        3.13      0.40 o
   4   1   0       14.49       13.61      0.76 o
   5   1   0       38.80       41.16      2.04 o
   6   1   0      155.13      161.41      5.29 o
   7   1   0       12.60       12.46      1.45 o
   8   1   0      148.25      149.58      9.18 o
   9   1   0        9.91       11.91      2.95 o
  10   1   0        9.65       11.28      4.30 o
 -10   2   0        5.69        5.97      2.94 o
  -9   2   0       11.85        6.95      1.61 o
  -8   2   0      120.67      116.77      5.08 o
  -7   2   0      122.62      119.10      4.79 o
  -6   2   0       61.58       66.61      2.31 o
  -5   2   0      133.72      140.60      4.03 o
  -4   2   0      763.63      842.39     11.80 o
  -3   2   0      436.10      458.72      5.27 o
  -2   2   0       75.46       63.66      1.52 o
  -1   2   0      150.33      134.16      1.99 o
   0   2   0      799.32      769.05      3.96 o
   1   2   0     5151.67     4976.59     29.27 o
   2   2   0       14.68       12.87      1.38 o
   3   2   0        1.06        0.96      0.27 o
   4   2   0       80.39       69.64      2.05 o
   5   2   0       14.94       13.78      0.85 o
   6   2   0       73.75       73.70      2.78 o
   7   2   0      108.33      121.68      7.91 o
   8   2   0      121.26      129.94      8.78 o
   9   2   0        7.31        6.42      2.24 o
 -10   3   0        2.48        1.70      1.53 o
  -9   3   0       18.47       18.59      2.29 o
  -8   3   0        1.56        1.59      0.74 o
  -7   3   0      190.70      184.90      6.17 o
  -6   3   0        8.22        8.94      1.15 o
  -5   3   0       27.92       23.68      2.36 o
  -4   3   0      228.39      253.06      6.63 o
  -3   3   0        0.46        1.06      0.33 o
  -2   3   0       62.09       66.25      1.89 o
  -1   3   0       95.96       82.64      1.83 o
   0   3   0     2041.52     2081.61      9.72 o
   1   3   0      378.74      378.94      3.60 o
   2   3   0       94.81       99.28      3.44 o
   3   3   0      906.58      977.18     17.93 o
   4   3   0      124.86      123.63      5.67 o
   5   3   0        0.02        0.26      2.01 o
   6   3   0       24.19       24.39      3.41 o
   7   3   0       17.65       14.69      2.94 o
   8   3   0       11.99       10.56      4.57 o
   9   3   0       30.69       31.31      6.78 o
 -10   4   0       13.09       12.25      2.36 o
  -9   4   0       10.05       10.54      1.67 o
  -8   4   0       29.87       30.29      2.53 o
  -7   4   0        5.71        4.89      1.50 o
  -6   4   0      179.90      170.92      5.93 o
  -5   4   0      129.24      134.18      6.13 o
  -4   4   0       20.21       17.76      1.39 o
  -3   4   0      483.62      492.30      6.23 o
  -2   4   0      862.33      919.98      8.38 o
  -1   4   0      282.21      314.57      3.90 o
   0   4   0      554.80      549.92      5.08 o
   1   4   0     1506.36     1495.92      9.72 o
   2   4   0      265.37      254.09      5.63 o
   3   4   0       34.45       32.30      1.97 o
   4   4   0      114.19      118.00      3.56 o
   5   4   0       13.71       13.06      2.55 o
   6   4   0        1.26        2.14      1.26 o
   7   4   0        1.22       -1.08      1.08 o
   8   4   0        0.43        0.25      1.36 o
  -9   5   0        2.26        1.69      0.88 o
  -8   5   0       36.72       35.03      2.89 o
  -7   5   0       48.60       52.97      3.81 o
  -6   5   0       49.50       49.68      3.47 o
  -5   5   0      517.08      550.34     15.47 o
  -4   5   0      589.66      619.32      8.64 o
  -3   5   0        0.10        0.49      0.61 o
  -2   5   0       15.69       23.93      1.73 o
  -1   5   0      271.48      266.19      5.52 o
   0   5   0      100.66       98.01      2.84 o
   1   5   0      415.37      423.39      6.98 o
   2   5   0       90.45       93.17      3.80 o
   3   5   0        2.16        1.69      0.34 o
   4   5   0       92.13       94.52      6.33 o
   5   5   0        2.60        2.55      1.41 o
   6   5   0       16.10       17.33      7.55 o
   7   5   0        6.27        7.56      2.46 o
  -9   6   0       89.16      105.43     15.50 o
  -8   6   0        0.03        2.01      0.94 o
  -7   6   0       77.80       70.76      4.60 o
  -6   6   0       47.72       53.71      3.79 o
  -5   6   0       44.78       49.72      3.96 o
  -4   6   0      637.13      621.07      9.52 o
  -3   6   0      166.74      161.74      5.63 o
  -2   6   0       23.85       26.17      1.97 o
  -1   6   0       24.85       24.02      1.85 o
   0   6   0       15.64       10.07      0.98 o
   1   6   0      135.79      147.93      4.54 o
   2   6   0      118.57      118.49      4.64 o
   3   6   0       15.68       13.39      1.70 o
   4   6   0       20.79       17.42      2.89 o
   5   6   0       56.07       57.88      5.65 o
   6   6   0        1.78        1.44      1.18 o
   7   6   0        0.43        2.94      1.95 o
  -8   7   0       44.17       52.60      5.01 o
  -7   7   0        0.08        0.67      0.94 o
  -6   7   0       49.58       52.37      3.89 o
  -5   7   0        5.66        3.56      1.64 o
  -4   7   0       37.14       36.99      3.00 o
  -3   7   0      204.30      186.11      6.52 o
  -2   7   0        2.39        3.23      1.09 o
  -1   7   0        1.84        2.47      0.66 o
   0   7   0        0.06        0.49      0.49 o
   1   7   0      269.21      273.55      6.04 o
   2   7   0       22.77       24.10      1.85 o
   3   7   0        0.02       -0.69      0.76 o
   4   7   0       83.87       89.72      5.56 o
   5   7   0       23.14       15.54      4.79 o
   6   7   0        0.74       -0.44      1.14 o
  -7   8   0        1.70        1.89      1.27 o
  -6   8   0        1.19        0.32      1.10 o
  -5   8   0       64.06       65.26      3.97 o
  -4   8   0        0.05        0.11      0.83 o
  -3   8   0        3.51        5.70      1.37 o
  -2   8   0       19.12       20.27      2.01 o
  -1   8   0       12.28       10.19      1.28 o
   0   8   0        0.30        1.40      0.59 o
   1   8   0       32.15       28.86      1.88 o
   2   8   0       35.94       30.22      2.72 o
   3   8   0        1.21        1.82      0.90 o
   4   8   0       20.23       17.57      2.62 o
   5   8   0        8.35        8.97      2.40 o
   6   8   0        0.66       -1.30      1.74 o
  -6   9   0        6.63        6.73      1.82 o
  -5   9   0       11.58       16.33      2.05 o
  -4   9   0       41.56       37.14      3.06 o
  -3   9   0        0.11        0.30      0.81 o
  -2   9   0        2.02        2.40      0.83 o
  -1   9   0        0.35       -0.53      0.73 o
   0   9   0        1.37        0.98      0.73 o
   1   9   0        0.20        0.92      0.77 o
   2   9   0        0.03       -0.72      0.76 o
   3   9   0        1.21        1.24      1.26 o
   4   9   0        5.15        7.80      3.25 o
   5   9   0       12.61        5.90      3.01 o
  -4  10   0       30.87       39.02      5.35 o
  -3  10   0       14.21       14.66      2.25 o
  -2  10   0        1.02        0.66      0.81 o
  -1  10   0       14.88       18.87      2.24 o
   0  10   0        9.66        5.05      1.70 o
   1  10   0        0.96        0.06      1.60 o
   2  10   0        2.57        5.76      3.14 o
   3  10   0        0.00       -1.26      2.23 o
   2 -11   1        4.19        3.87      2.49 o
  -3 -10   1        0.08       -1.26      1.26 o
  -2 -10   1        5.01        3.98      2.27 o
  -1 -10   1        0.34        0.84      1.27 o
   0 -10   1        0.12        0.96      1.54 o
   1 -10   1       17.10       18.52      2.30 o
   2 -10   1        4.82        2.86      0.95 o
   3 -10   1        0.33        1.27      0.97 o
   4 -10   1        4.50        1.63      1.21 o
   5 -10   1        2.57        7.09      2.53 o
  -5  -9   1        1.05        0.94      1.69 o
  -4  -9   1       20.50       23.51      5.33 o
  -3  -9   1        0.25       -1.32      1.32 o
  -2  -9   1        1.10        0.70      1.16 o
  -1  -9   1       14.24       15.38      1.68 o
   0  -9   1        5.17        3.14      0.90 o
   1  -9   1       83.65       70.08      4.01 o
   2  -9   1        0.35        0.57      0.69 o
   3  -9   1        6.48        5.76      1.57 o
   4  -9   1       80.24       77.58      4.87 o
   5  -9   1        1.41        2.99      1.14 o
   6  -9   1        1.38        1.87      1.16 o
   7  -9   1       27.12       34.02      7.68 o
  -6  -8   1        0.04        1.11      1.42 o
  -5  -8   1        0.00        0.85      2.23 o
  -4  -8   1       20.93       21.31      2.95 o
  -3  -8   1       19.89       20.47      2.29 o
  -2  -8   1        7.91        6.46      1.29 o
  -1  -8   1        7.90       10.48      1.62 o
   0  -8   1        0.06        0.06      0.59 o
   1  -8   1      119.57      119.79      4.22 o
   2  -8   1      168.33      154.55      5.51 o
   3  -8   1       40.65       34.09      3.36 o
   4  -8   1        0.24        0.37      0.75 o
   5  -8   1       48.49       52.54      4.45 o
   6  -8   1       14.47       18.96      2.76 o
   7  -8   1        4.30        5.15      1.68 o
   8  -8   1       16.60       15.46      3.44 o
  -6  -7   1        1.44        1.61      1.68 o
  -5  -7   1        0.70        0.37      2.48 o
  -4  -7   1       33.25       32.48      3.28 o
  -3  -7   1      233.30      255.45      7.49 o
  -2  -7   1      157.43      164.72      5.74 o
  -1  -7   1      111.08      106.11      3.92 o
   0  -7   1        2.40        2.38      0.75 o
   1  -7   1        4.24        7.07      1.15 o
   2  -7   1       90.96       93.44      3.99 o
   3  -7   1       30.30       30.76      2.61 o
   4  -7   1        6.30        5.55      1.14 o
   5  -7   1      101.80       94.71      5.67 o
   6  -7   1        0.02       -0.28      0.88 o
   7  -7   1       38.69       42.29      3.28 o
   8  -7   1       38.37       41.31      4.38 o
  -7  -6   1        2.81        4.54      1.82 o
  -6  -6   1        0.67       -0.58      2.05 o
  -5  -6   1       21.64       23.01      3.61 o
  -4  -6   1       17.84       17.30      3.02 o
  -3  -6   1      179.20      183.94      5.94 o
  -2  -6   1       10.09        8.58      1.27 o
  -1  -6   1      141.10      134.76      4.04 o
   0  -6   1       14.26       15.25      1.28 o
   1  -6   1       13.95       18.43      1.66 o
   2  -6   1      163.66      182.73      5.11 o
   3  -6   1      147.93      155.73      7.61 o
   4  -6   1      171.86      166.73      5.12 o
   5  -6   1       52.84       57.26      4.18 o
   6  -6   1        9.83       10.59      2.03 o
   7  -6   1       17.43       17.56      2.28 o
   8  -6   1        5.97        4.18      1.20 o
   9  -6   1       60.41       78.35      7.79 o
  -8  -5   1        0.03        0.23      1.76 o
  -7  -5   1        9.34       13.29      2.91 o
  -6  -5   1        3.94        3.58      1.76 o
  -5  -5   1       23.56       22.46      3.39 o
  -4  -5   1        4.95        5.60      1.67 o
  -3  -5   1       10.94        9.08      0.80 o
  -2  -5   1      116.88      111.69      4.02 o
  -1  -5   1       31.87       29.62      1.63 o
   0  -5   1       19.92       32.68      1.64 o
   1  -5   1       60.58       52.56      2.16 o
   2  -5   1      144.97      143.95      4.57 o
   3  -5   1       33.90       33.29      2.07 o
   4  -5   1       65.34       67.50      3.48 o
   5  -5   1     1911.70     1906.84     25.40 o
   6  -5   1      130.25      150.74      6.85 o
   7  -5   1        0.02        0.07      0.58 o
   8  -5   1        0.54        1.96      0.90 o
   9  -5   1        0.84       -0.02      0.72 o
  -8  -4   1       16.85       18.67      3.56 o
  -7  -4   1       28.50       31.28      4.29 o
  -6  -4   1       12.07       10.09      2.27 o
  -5  -4   1       13.30        8.20      1.89 o
  -4  -4   1       56.22       64.35      6.68 o
  -3  -4   1      207.36      225.35      4.77 o
  -2  -4   1      476.07      495.45      6.18 o
  -1  -4   1       23.37       25.71      1.24 o
   0  -4   1      228.97      240.47      3.80 o
   1  -4   1      883.70      982.87      7.12 o
   2  -4   1      211.52      214.35      4.97 o
   3  -4   1        2.99        4.66      0.77 o
   4  -4   1      225.28      219.68      5.16 o
   5  -4   1       11.36       11.45      1.75 o
   6  -4   1      154.52      156.35      5.07 o
   7  -4   1       28.45       24.47      2.12 o
   8  -4   1       14.23       12.53      1.78 o
   9  -4   1        2.56        0.15      0.88 o
  10  -4   1        8.65        6.83      2.21 o
  -9  -3   1        8.09        5.58      2.82 o
  -8  -3   1       28.79       34.08      4.56 o
  -7  -3   1        1.23        0.35      1.30 o
  -6  -3   1       63.92       60.55      5.27 o
  -5  -3   1       54.23       59.14      2.71 o
  -4  -3   1        1.86        1.35      0.68 o
  -3  -3   1     1487.58     1576.62     13.04 o
  -2  -3   1      119.96      126.88      2.21 o
  -1  -3   1        6.17        7.60      0.60 o
   0  -3   1      253.55      226.26      2.63 o
   1  -3   1       25.56       33.76      1.16 o
   2  -3   1        1.37        2.27      0.44 o
   3  -3   1      242.23      238.13      4.39 o
   4  -3   1       15.35       17.82      1.53 o
   5  -3   1      142.06      135.93      4.07 o
   6  -3   1      575.22      568.28      9.06 o
   7  -3   1       78.47       83.83      4.16 o
   8  -3   1        1.60        2.76      0.83 o
   9  -3   1        0.45        1.35      1.17 o
  -9  -2   1        0.33        2.19      1.72 o
  -8  -2   1        0.02        0.44      1.31 o
  -7  -2   1      406.79      406.75     14.07 o
  -6  -2   1       38.76       34.76      1.93 o
  -5  -2   1       16.03       14.94      1.12 o
  -4  -2   1        6.00        5.59      0.92 o
  -3  -2   1       87.51       85.05      1.94 o
  -2  -2   1     1747.87     1760.95      7.45 o
  -1  -2   1     3106.42     3032.60     14.58 o
   0  -2   1       57.56       50.36      0.98 o
   1  -2   1      618.76      649.61      4.88 o
   2  -2   1       37.61       35.86      1.13 o
   3  -2   1      445.35      424.23      4.62 o
   4  -2   1      406.04      431.91      5.93 o
   5  -2   1      122.35      132.57      3.37 o
   6  -2   1      110.93      105.04      3.66 o
   7  -2   1       19.07       17.09      1.82 o
   8  -2   1        7.31        5.24      1.27 o
   9  -2   1        0.39       -0.84      0.84 o
  10  -2   1        1.27        1.46      2.28 o
 -10  -1   1        6.45        5.05      2.99 o
  -9  -1   1        4.11        4.43      2.04 o
  -8  -1   1       31.24       30.18      4.11 o
  -7  -1   1       89.58       93.07      4.63 o
  -6  -1   1       45.24       47.95      2.44 o
  -5  -1   1        0.12        0.14      0.35 o
  -4  -1   1      386.34      395.71      6.27 o
  -3  -1   1       39.77       47.52      1.29 o
  -2  -1   1     1916.06     1899.01     12.11 o
  -1  -1   1      136.20      127.38      1.45 o
   1  -1   1       22.51       21.06      0.64 o
   2  -1   1     1030.16     1002.10      7.00 o
   3  -1   1      336.05      358.78      3.79 o
   4  -1   1      517.05      530.68      5.50 o
   5  -1   1      179.84      186.29      3.85 o
   6  -1   1      116.03      119.57      4.94 o
   7  -1   1      300.95      297.42      8.39 o
   8  -1   1       40.60       38.21      2.88 o
   9  -1   1        1.88       -0.25      1.47 o
  10  -1   1        4.58        5.06      2.80 o
 -10   0   1        0.39       -2.71      2.71 o
  -9   0   1        5.66        5.80      4.46 o
  -8   0   1        9.53        7.41      1.52 o
  -7   0   1       29.53       31.27      2.31 o
  -6   0   1       81.06       71.74      3.16 o
  -5   0   1      112.48      110.17      3.59 o
  -4   0   1       60.34       51.56      2.69 o
  -3   0   1      653.88      660.66      6.95 o
  -2   0   1        0.12        0.58      0.26 o
  -1   0   1      170.05      154.36      2.19 o
   1   0   1     2380.34     2409.03     16.33 o
   2   0   1      407.23      434.39      3.85 o
   3   0   1      404.02      430.54      6.86 o
   4   0   1       37.30       49.14      2.56 o
   5   0   1      335.98      348.47      7.17 o
   6   0   1      283.34      293.48      6.53 o
   7   0   1      121.38      131.51      4.77 o
   8   0   1        0.20       -0.46      0.83 o
   9   0   1        2.98        3.45      1.87 o
  10   0   1        1.17        0.15      1.56 o
 -10   1   1        2.04        5.07      2.70 o
  -9   1   1        5.80        5.01      1.41 o
  -8   1   1        0.19        0.44      0.64 o
  -7   1   1       73.92       68.83      3.18 o
  -6   1   1      204.59      205.19      3.64 o
  -5   1   1       27.45       44.61      2.90 o
  -4   1   1      577.41      590.38      9.39 o
  -3   1   1      469.73      470.04      5.68 o
  -2   1   1      237.01      218.79      3.25 o
  -1   1   1     1305.54     1262.14      4.02 o
   0   1   1     1386.35     1344.38      4.18 o
   1   1   1     4659.09     4487.99     18.82 o
   2   1   1      106.48       79.69     16.38 o
   3   1   1      610.46      620.59     12.26 o
   4   1   1       50.30       47.85      1.43 o
   5   1   1       33.89       35.76      2.01 o
   6   1   1       41.16       41.05      2.34 o
   7   1   1       64.35       69.32      4.16 o
   8   1   1        5.92        7.05      2.75 o
   9   1   1       22.50       17.71      3.46 o
  -9   2   1       12.69        8.76      1.54 o
  -8   2   1       61.77       63.33      3.81 o
  -7   2   1       50.46       45.62      3.00 o
  -6   2   1       14.17       14.84      1.39 o
  -5   2   1        8.39        5.17      1.53 o
  -4   2   1      128.12      149.76      2.96 o
  -3   2   1       53.67       63.67      2.19 o
  -2   2   1     1093.93     1119.80      6.58 o
  -1   2   1       16.76       16.22      0.66 o
   0   2   1     3053.08     2946.64      7.36 o
   1   2   1      218.34      237.71      2.48 o
   2   2   1      330.33      351.25      4.07 o
   3   2   1      164.58      153.99      3.92 o
   4   2   1        4.58        5.15      0.71 o
   5   2   1        0.07        0.24      0.33 o
   6   2   1       32.93       29.66      1.73 o
   7   2   1       17.85       18.31      3.15 o
   8   2   1       39.69       47.72      5.45 o
   9   2   1       24.39       14.53      4.73 o
 -10   3   1       35.47       35.43      6.66 o
  -9   3   1        6.48        5.33      1.29 o
  -8   3   1        0.26        1.81      0.87 o
  -7   3   1        0.67        1.60      0.90 o
  -6   3   1      362.85      359.83      9.54 o
  -5   3   1      307.26      313.04      8.19 o
  -4   3   1      233.47      202.15      4.57 o
  -3   3   1      957.67      996.22      9.22 o
  -2   3   1      388.83      363.77      4.02 o
  -1   3   1      705.51      737.43      5.03 o
   0   3   1       55.40       51.91      1.11 o
   1   3   1       18.62       14.35      0.99 o
   2   3   1       60.17       48.94      1.79 o
   3   3   1       45.75       39.92      2.34 o
   4   3   1       28.39       35.21      2.23 o
   5   3   1        2.56        1.65      0.93 o
   6   3   1      126.15      123.83      7.75 o
   7   3   1        1.08        0.66      1.04 o
   8   3   1        3.32       -0.94      1.58 o
 -10   4   1        5.84        5.42      2.04 o
  -9   4   1       31.83       32.79      3.01 o
  -8   4   1       30.92       24.73      2.82 o
  -7   4   1       82.55       79.41      4.37 o
  -6   4   1       74.04       78.72      4.06 o
  -5   4   1        8.20        6.69      1.38 o
  -4   4   1       29.64       30.22      2.28 o
  -3   4   1      105.94       94.05      2.28 o
  -2   4   1      435.29      465.71      5.34 o
  -1   4   1       34.70       24.57      1.17 o
   0   4   1       25.80       22.65      0.95 o
   1   4   1       20.91       13.13      1.26 o
   2   4   1       37.93       40.13      1.41 o
   3   4   1        2.50        5.47      0.95 o
   4   4   1       38.50       41.57      2.58 o
   5   4   1        0.30       -0.49      1.20 o
   6   4   1       14.54       14.40      2.77 o
   7   4   1        0.00       -0.07      1.38 o
   8   4   1        6.01        6.67      2.56 o
  -9   5   1       26.29       25.16      2.67 o
  -8   5   1       52.60       55.55      4.64 o
  -7   5   1        0.29       -0.58      0.86 o
  -6   5   1      112.19      112.35      5.32 o
  -5   5   1       13.25       13.15      1.71 o
  -4   5   1       13.95       15.23      1.18 o
  -3   5   1        0.51        0.46      0.47 o
  -2   5   1      103.53      101.36      3.51 o
  -1   5   1        0.22        0.58      0.52 o
   0   5   1        3.67        4.13      0.48 o
   1   5   1      303.62      292.83      4.28 o
   2   5   1       47.77       47.32      2.09 o
   3   5   1      114.24      121.34      5.49 o
   4   5   1        7.30        7.89      1.99 o
   5   5   1       36.26       30.37      4.02 o
   6   5   1        0.02       -0.05      4.02 o
   7   5   1        0.02        0.66      2.50 o
  -9   6   1        8.70       13.17      4.38 o
  -8   6   1       26.04       26.77      3.08 o
  -7   6   1       46.11       38.98      4.16 o
  -6   6   1       15.63       16.10      2.17 o
  -5   6   1       14.00       14.29      1.99 o
  -4   6   1       43.36       44.56      2.29 o
  -3   6   1       16.26       14.36      1.57 o
  -2   6   1       80.51       75.17      3.02 o
  -1   6   1      104.69      100.49      2.91 o
   0   6   1        1.75        2.19      0.56 o
   1   6   1        4.80        5.16      0.94 o
   2   6   1       17.23       17.06      1.43 o
   3   6   1        3.71        3.84      1.06 o
   4   6   1        4.40        3.57      1.41 o
   5   6   1        3.76        4.05      1.64 o
   6   6   1        1.07        3.53      1.84 o
   7   6   1        1.15        2.64      2.10 o
  -8   7   1        0.78        1.69      1.28 o
  -7   7   1      102.40      114.81      6.83 o
  -6   7   1        9.82        8.86      1.73 o
  -5   7   1       14.34       16.38      1.99 o
  -4   7   1       23.57       22.01      2.14 o
  -3   7   1       29.28       31.79      2.19 o
  -2   7   1       35.29       31.14      2.11 o
  -1   7   1      131.09      141.52      3.77 o
   0   7   1        8.30        7.10      1.29 o
   1   7   1        4.30        3.32      0.77 o
   2   7   1        2.11        2.26      0.89 o
   3   7   1       27.08       27.53      2.62 o
   4   7   1       57.86       63.11      4.80 o
   5   7   1       14.03        7.39      3.94 o
   6   7   1        0.34        2.42      2.22 o
  -7   8   1        0.00        0.54      1.17 o
  -6   8   1       41.46       44.62      3.36 o
  -5   8   1       12.80       14.95      1.98 o
  -4   8   1       11.66       12.11      1.69 o
  -3   8   1        4.48        5.36      1.00 o
  -2   8   1        1.27        1.23      0.70 o
  -1   8   1       34.31       32.86      2.29 o
   0   8   1       68.62       69.86      2.77 o
   1   8   1       21.91       20.59      1.89 o
   2   8   1        6.47        7.46      1.49 o
   3   8   1        7.45        5.89      1.40 o
   4   8   1        4.00        2.93      1.72 o
   5   8   1        0.05        0.89      1.15 o
   6   8   1        3.85        1.20      1.48 o
  -6   9   1        0.61       -2.86      3.57 o
  -5   9   1        0.01        0.51      0.95 o
  -4   9   1        3.78        3.59      1.20 o
  -3   9   1       20.83       19.33      2.32 o
  -2   9   1        0.65        0.20      0.55 o
  -1   9   1        1.01        2.76      0.96 o
   0   9   1       41.11       50.56      4.13 o
   1   9   1       15.04       15.11      2.24 o
   2   9   1        0.68       -0.86      0.95 o
   3   9   1        0.14        1.41      1.19 o
   4   9   1        4.51        4.61      2.56 o
  -4  10   1        7.36        0.78      2.58 o
  -3  10   1        1.86        1.23      1.21 o
  -2  10   1        0.05        0.33      0.81 o
  -1  10   1        0.06        0.10      1.35 o
   0  10   1        1.04        1.18      1.57 o
   1  10   1        0.23       -2.68      2.96 o
  -1 -11   2        2.65        0.12      2.54 o
   0 -11   2        0.80       -1.58      1.58 o
   1 -11   2        0.15        1.03      1.91 o
   2 -11   2        9.43       12.60      5.34 o
   3 -11   2        5.06        7.12      2.40 o
  -3 -10   2        0.14        0.51      2.01 o
  -2 -10   2        0.00       -0.92      1.21 o
  -1 -10   2        2.63        0.81      0.94 o
   0 -10   2       13.39       15.52      2.23 o
   1 -10   2        0.52        1.66      0.97 o
   2 -10   2       15.82       13.88      1.94 o
   3 -10   2        4.23        7.57      1.77 o
   4 -10   2       18.69       23.68      2.90 o
   5 -10   2        3.11        0.55      1.56 o
  -5  -9   2        0.62        4.82      2.97 o
  -4  -9   2        8.62        4.24      3.16 o
  -3  -9   2        0.35        0.24      0.89 o
  -2  -9   2       26.85       31.37      3.49 o
  -1  -9   2       28.51       29.29      2.74 o
   0  -9   2       16.19       20.95      1.97 o
   1  -9   2        3.49        3.69      0.89 o
   2  -9   2       22.78       13.51      1.67 o
   3  -9   2       39.86       37.95      3.34 o
   4  -9   2       13.90       15.63      2.17 o
   5  -9   2        2.69        5.09      1.58 o
   6  -9   2        0.01       -0.32      0.96 o
   7  -9   2        0.17        3.78      2.20 o
  -5  -8   2        6.81       10.33      2.88 o
  -4  -8   2       14.63       15.33      3.31 o
  -3  -8   2        5.28        5.73      1.27 o
  -2  -8   2        7.32        9.70      1.51 o
  -1  -8   2       56.66       58.38      3.10 o
   0  -8   2        7.37        6.58      1.10 o
   1  -8   2        0.72        0.91      0.60 o
   2  -8   2       69.28       57.64      3.37 o
   3  -8   2        0.68        1.67      1.07 o
   4  -8   2       40.48       34.93      3.51 o
   5  -8   2        1.37        0.82      1.01 o
   6  -8   2       29.54       37.12      3.36 o
   7  -8   2        5.54        4.31      2.03 o
  -6  -7   2        0.14        1.58      1.29 o
  -5  -7   2       11.38        8.91      2.41 o
  -4  -7   2        8.49        6.23      1.50 o
  -3  -7   2       11.65        9.70      1.90 o
  -2  -7   2      186.30      174.39      6.52 o
  -1  -7   2        0.94        2.01      0.77 o
   0  -7   2        8.97        8.09      1.14 o
   1  -7   2       66.42       66.67      3.33 o
   2  -7   2       32.03       32.82      2.36 o
   3  -7   2       41.29       35.51      2.67 o
   4  -7   2      189.40      199.16      6.15 o
   5  -7   2       29.93       24.61      2.93 o
   6  -7   2        4.15        3.84      1.14 o
   7  -7   2       33.77       34.92      3.23 o
   8  -7   2       11.13       14.83      3.03 o
  -7  -6   2        0.00        0.57      1.20 o
  -6  -6   2        4.70        3.20      1.45 o
  -5  -6   2        0.59        0.64      2.00 o
  -4  -6   2        0.05        0.11      1.02 o
  -3  -6   2       44.50       42.45      2.01 o
  -2  -6   2       22.76       25.81      2.05 o
  -1  -6   2       16.12       16.07      1.38 o
   0  -6   2       70.20       70.69      3.02 o
   1  -6   2       24.59       25.98      1.66 o
   2  -6   2      139.57      132.82      4.80 o
   3  -6   2      154.63      142.01      4.74 o
   4  -6   2       78.91       81.12      3.69 o
   5  -6   2       10.84        8.92      1.15 o
   6  -6   2       10.58        8.18      1.55 o
   7  -6   2        5.77        6.39      1.40 o
   8  -6   2       34.92       39.90      3.13 o
   9  -6   2       10.72       15.73      4.85 o
  -8  -5   2        3.44        4.64      1.92 o
  -7  -5   2        7.36        8.47      2.44 o
  -6  -5   2       11.82       12.74      2.59 o
  -5  -5   2        0.64        1.06      1.48 o
  -4  -5   2        7.04        6.21      1.79 o
  -3  -5   2      185.03      186.65      3.77 o
  -2  -5   2      124.81      113.02      3.24 o
  -1  -5   2       43.69       41.44      1.99 o
   0  -5   2      760.01      772.63     10.19 o
   1  -5   2        0.87        2.37      0.56 o
   2  -5   2        6.65        9.76      1.23 o
   3  -5   2       60.46       69.02      3.52 o
   4  -5   2        2.34        1.32      0.76 o
   5  -5   2      335.31      326.39      6.66 o
   6  -5   2       50.93       56.85      3.56 o
   7  -5   2        5.52        3.09      0.93 o
   8  -5   2       30.07       34.02      2.81 o
   9  -5   2        9.11        9.15      2.05 o
  -9  -4   2        0.02        1.66      2.29 o
  -8  -4   2        4.71        5.38      2.18 o
  -7  -4   2       28.28       30.40      4.19 o
  -6  -4   2        0.40       -0.01      1.55 o
  -5  -4   2       43.78       43.97      4.34 o
  -4  -4   2        0.09        0.91      0.51 o
  -3  -4   2        7.08        8.43      0.97 o
  -2  -4   2       74.76       86.01      2.13 o
  -1  -4   2      543.99      552.06      5.93 o
   0  -4   2      679.57      733.64      7.11 o
   1  -4   2      237.01      220.13      3.74 o
   2  -4   2        7.42        2.71      1.22 o
   3  -4   2      286.55      291.16      5.15 o
   4  -4   2      545.32      538.71     14.29 o
   5  -4   2       85.63       83.50      3.82 o
   6  -4   2       75.37       75.10      5.49 o
   7  -4   2       21.33       22.31      2.38 o
   8  -4   2       32.10       33.59      2.71 o
   9  -4   2       18.83       21.97      2.63 o
  10  -4   2       10.41       10.16      2.70 o
  -9  -3   2       13.09       12.26      3.92 o
  -8  -3   2       83.28       78.79      6.82 o
  -7  -3   2       10.03        4.50      1.52 o
  -6  -3   2       84.72       85.40      4.03 o
  -5  -3   2        5.96        4.87      1.02 o
  -4  -3   2       17.41       25.15      1.37 o
  -3  -3   2        8.45       13.57      1.31 o
  -2  -3   2        8.25        9.00      0.97 o
  -1  -3   2      351.62      326.50      3.24 o
   0  -3   2        6.18        6.17      0.53 o
   1  -3   2     1886.72     1971.26     10.69 o
   2  -3   2      245.24      237.07      3.26 o
   3  -3   2      285.45      281.00      3.91 o
   4  -3   2      243.72      246.69      4.04 o
   5  -3   2      364.91      351.00      6.82 o
   6  -3   2       38.36       35.83      2.91 o
   7  -3   2        2.78        2.25      0.90 o
   8  -3   2       11.01       11.57      1.61 o
   9  -3   2        0.41        1.71      1.11 o
 -10  -2   2        1.90       -2.27      2.27 o
  -9  -2   2        7.04        7.33      2.15 o
  -8  -2   2       49.39       46.99      5.12 o
  -7  -2   2       17.00       12.93      1.81 o
  -6  -2   2        1.45        0.72      0.35 o
  -5  -2   2       23.56       27.24      1.42 o
  -4  -2   2      123.43      130.69      5.64 o
  -3  -2   2        1.08        1.90      0.40 o
  -2  -2   2        2.26        0.33      0.22 o
  -1  -2   2     4264.28     4016.05      9.42 o
   0  -2   2     7519.55     7092.92     32.43 o
   1  -2   2      607.25      573.33      4.77 o
   2  -2   2       15.29       15.37      0.80 o
   3  -2   2      123.45      121.77      2.25 o
   4  -2   2       24.41       26.14      1.32 o
   5  -2   2      226.36      219.47      5.08 o
   6  -2   2        8.05        6.66      1.01 o
   7  -2   2       31.49       30.59      3.58 o
   8  -2   2       89.29       86.26      5.11 o
   9  -2   2       36.50       40.23      5.38 o
 -10  -1   2        0.15       -0.25      1.55 o
  -9  -1   2        2.72       -0.43      2.17 o
  -8  -1   2       11.29       10.61      2.70 o
  -7  -1   2      183.96      189.18      6.66 o
  -6  -1   2       11.66        9.64      1.24 o
  -5  -1   2      202.76      191.81      4.38 o
  -4  -1   2       70.07       64.65      2.52 o
  -3  -1   2        3.58        2.48      0.49 o
  -2  -1   2     1325.92     1284.57      6.98 o
  -1  -1   2     1011.47      975.23      4.33 o
   0  -1   2      410.95      406.79      2.69 o
   1  -1   2      650.69      621.03      3.79 o
   2  -1   2       42.16       39.73      0.94 o
   3  -1   2      144.79      143.03      2.32 o
   4  -1   2       14.93        9.41      0.78 o
   5  -1   2      148.53      148.75      5.14 o
   6  -1   2       78.38       75.49      5.06 o
   7  -1   2        0.66        1.59      1.10 o
   8  -1   2        0.03        0.32      0.75 o
   9  -1   2        6.73        6.76      2.19 o
  -9   0   2        9.07        8.28      2.22 o
  -8   0   2        5.60        5.07      1.38 o
  -7   0   2        2.77        3.00      0.80 o
  -6   0   2      112.36      119.68      5.03 o
  -5   0   2      158.74      156.91      4.60 o
  -4   0   2      288.14      321.80      5.16 o
  -3   0   2        2.87        2.41      0.39 o
  -2   0   2        0.57        1.16      0.26 o
  -1   0   2      928.88      942.09      6.65 o
   0   0   2      485.62      516.35      2.38 o
   1   0   2     5699.81     5413.15     39.42 o
   2   0   2      210.96      215.69      2.72 o
   3   0   2        0.09        0.13      0.26 o
   4   0   2      328.73      343.01      4.98 o
   5   0   2        0.51        0.82      0.72 o
   6   0   2        9.91        7.82      1.22 o
   7   0   2       17.66       16.44      1.73 o
   8   0   2       44.04       44.03      4.05 o
   9   0   2        8.07        7.84      2.12 o
  -9   1   2        2.73        4.81      1.36 o
  -8   1   2       44.60       41.56      2.90 o
  -7   1   2      106.58      101.88      4.49 o
  -6   1   2       22.88       19.67      1.24 o
  -5   1   2        0.04        0.29      0.56 o
  -4   1   2     2537.03     2631.98     18.36 o
  -3   1   2      110.84      111.81      2.62 o
  -2   1   2      102.47       92.01      1.98 o
  -1   1   2     1706.55     1761.48      4.65 o
   0   1   2       84.85       77.95      1.14 o
   1   1   2     3869.22     3790.82     18.71 o
   2   1   2        0.05        0.24      0.24 o
   3   1   2      189.62      196.52      3.83 o
   4   1   2        3.01        2.53      0.44 o
   5   1   2       86.89       83.02      2.35 o
   6   1   2      119.54      118.18      3.22 o
   7   1   2        1.99        1.50      1.02 o
   8   1   2        9.19       13.94      8.49 o
   9   1   2        1.00        1.93      1.50 o
 -10   2   2        5.81        9.64      3.84 o
  -9   2   2        1.28        0.57      0.73 o
  -8   2   2        0.63        0.29      0.60 o
  -7   2   2        2.82        2.78      1.06 o
  -6   2   2       40.80       37.05      2.00 o
  -5   2   2      236.42      229.45      9.27 o
  -4   2   2      169.02      183.53      4.69 o
  -3   2   2     1026.40     1068.14      8.47 o
  -2   2   2     1891.87     1854.15     11.83 o
  -1   2   2       24.25       23.29      0.75 o
   0   2   2      404.22      399.67      2.42 o
   1   2   2      813.22      719.20     15.55 o
   2   2   2      167.13      187.51      3.49 o
   3   2   2       15.12       25.82      1.61 o
   4   2   2      162.63      181.69      4.51 o
   5   2   2       63.04       56.69      2.67 o
   6   2   2       51.41       52.56      2.64 o
   7   2   2       10.43       11.90      2.62 o
   8   2   2       17.45       24.52      3.87 o
   9   2   2       50.92       59.42      9.49 o
 -10   3   2        2.37        1.52      2.97 o
  -9   3   2        1.24        0.74      0.79 o
  -8   3   2        2.06        3.87      1.23 o
  -7   3   2        4.01        3.70      2.31 o
  -6   3   2       30.40       34.07      3.01 o
  -5   3   2      295.45      273.35      6.80 o
  -4   3   2      339.48      335.39      5.21 o
  -3   3   2      941.77     1006.69      9.12 o
  -2   3   2      236.15      255.53      3.27 o
  -1   3   2      149.88      150.17      2.25 o
   0   3   2      213.60      228.49      2.35 o
   1   3   2      302.78      288.26      3.24 o
   2   3   2       11.68       13.54      0.77 o
   3   3   2       45.97       50.84      2.81 o
   4   3   2      394.17      414.23      8.87 o
   5   3   2      103.01       94.98      4.26 o
   6   3   2       37.38       44.81      4.74 o
   7   3   2        3.66        4.36      1.71 o
   8   3   2        3.51        4.26      2.56 o
 -10   4   2        0.20       -0.51      2.24 o
  -9   4   2       38.01       36.20      3.42 o
  -8   4   2        8.43        8.26      1.54 o
  -7   4   2       62.02       70.00      4.15 o
  -6   4   2       23.92       26.07      2.35 o
  -5   4   2       35.58       36.20      3.20 o
  -4   4   2      250.06      248.27      4.90 o
  -3   4   2       64.45       64.83      2.18 o
  -2   4   2       58.71       64.88      1.86 o
  -1   4   2      117.96      113.12      2.12 o
   0   4   2      134.88      139.37      2.45 o
   1   4   2       30.81       36.97      1.36 o
   2   4   2      256.23      261.67      5.33 o
   3   4   2       12.51        9.74      2.02 o
   4   4   2        0.01        0.98      0.67 o
   5   4   2       98.77      114.50      7.28 o
   6   4   2        2.36        0.96      1.18 o
   7   4   2        0.16        1.14      2.61 o
   8   4   2        0.00       -1.29      1.29 o
  -9   5   2       22.21       25.71      3.53 o
  -8   5   2        3.71        7.52      1.72 o
  -7   5   2        1.81        2.12      1.14 o
  -6   5   2      189.01      181.58      6.97 o
  -5   5   2       14.59       11.52      1.64 o
  -4   5   2      520.02      510.36     10.04 o
  -3   5   2      939.39      950.89      9.78 o
  -2   5   2       36.95       39.23      1.71 o
  -1   5   2       43.71       46.52      1.72 o
   0   5   2       38.48       44.73      1.57 o
   1   5   2        3.21        1.06      0.37 o
   2   5   2       16.97       12.87      2.04 o
   3   5   2        6.09        7.62      1.30 o
   4   5   2        6.84        6.99      2.10 o
   5   5   2        1.20        3.20      1.64 o
   6   5   2        0.00        0.83      1.19 o
   7   5   2        5.24        8.14      2.44 o
  -8   6   2       91.83      111.91      6.24 o
  -7   6   2       18.22       20.05      2.57 o
  -6   6   2       44.33       43.63      3.58 o
  -5   6   2       83.70       80.98      4.51 o
  -4   6   2       78.20       71.41      3.59 o
  -3   6   2      271.58      274.09      5.18 o
  -2   6   2       89.04       89.59      2.83 o
  -1   6   2       79.60       82.23      2.52 o
   0   6   2      165.39      163.56      3.61 o
   1   6   2      273.51      256.28      5.01 o
   2   6   2        0.74        0.37      0.39 o
   3   6   2       19.96       21.20      2.21 o
   4   6   2       13.46       13.67      2.12 o
   5   6   2        0.32       -0.20      1.74 o
   6   6   2       10.16       10.89      2.69 o
   7   6   2        0.31        0.64      1.62 o
  -8   7   2       24.04       34.64      6.93 o
  -7   7   2       80.89       94.26      5.67 o
  -6   7   2       21.05       22.42      2.36 o
  -5   7   2        9.04        7.38      1.38 o
  -4   7   2       21.40       17.27      1.83 o
  -3   7   2      114.01      101.88      3.91 o
  -2   7   2      111.40      120.27      4.13 o
  -1   7   2        0.01        1.06      0.55 o
   0   7   2        1.19       -0.23      0.44 o
   1   7   2       37.61       33.30      1.98 o
   2   7   2        4.97        3.70      0.89 o
   3   7   2        3.70        5.05      1.58 o
   4   7   2       57.68       58.83      4.67 o
   5   7   2       24.68       22.76      3.12 o
   6   7   2        0.32       -0.46      1.93 o
  -7   8   2        6.44        9.67      3.93 o
  -6   8   2       49.07       52.02      3.76 o
  -5   8   2        0.26        0.46      1.08 o
  -4   8   2        3.38        2.51      1.34 o
  -3   8   2        9.47       11.25      1.44 o
  -2   8   2        2.46        2.55      0.79 o
  -1   8   2       13.29       13.54      1.48 o
   0   8   2      100.35      106.01      4.25 o
   1   8   2        0.53        0.13      0.94 o
   2   8   2        2.47        5.29      1.34 o
   3   8   2        1.09        1.12      1.46 o
   4   8   2        5.43        7.68      4.00 o
   5   8   2       12.63        5.64      3.43 o
  -5   9   2       17.06       19.02      3.94 o
  -4   9   2        6.15        9.45      2.28 o
  -3   9   2       23.19       25.54      2.59 o
  -2   9   2        9.05        7.31      1.78 o
  -1   9   2        0.61       -0.06      0.72 o
   0   9   2        8.18        6.56      1.58 o
   1   9   2        3.43        1.41      0.96 o
   2   9   2       10.63        9.48      2.23 o
   3   9   2        4.07        3.01      2.18 o
   4   9   2        7.10        8.38      3.65 o
  -3  10   2        4.46        3.12      2.32 o
  -2  10   2        5.74        6.39      2.19 o
  -1  10   2        5.36        7.05      3.84 o
   0  10   2        0.34       -0.23      2.38 o
   1  10   2        7.78        6.40      3.29 o
  -2 -11   3        0.41        3.06      2.12 o
  -1 -11   3        0.80       -0.55      2.64 o
   0 -11   3       12.31       13.22      3.18 o
   1 -11   3        3.51        2.20      3.29 o
   2 -11   3        2.27        2.27      0.92 o
   3 -11   3        0.54        1.33      2.68 o
  -3 -10   3        1.60       -2.47      2.47 o
  -2 -10   3        7.14        9.71      2.55 o
  -1 -10   3        7.22        9.71      1.65 o
   0 -10   3        0.11       -0.28      0.75 o
   1 -10   3       13.70       11.10      1.40 o
   2 -10   3       34.60       34.63      2.95 o
   3 -10   3        0.18        1.93      1.06 o
   4 -10   3        3.78        6.48      2.16 o
   5 -10   3       44.06       47.83      7.26 o
  -4  -9   3        1.12       -1.36      1.42 o
  -3  -9   3       12.86       13.77      2.41 o
  -2  -9   3       18.36       19.95      2.76 o
  -1  -9   3        0.04        1.34      0.79 o
   0  -9   3        0.62        0.55      0.67 o
   1  -9   3       24.54       22.88      1.90 o
   2  -9   3        4.98        3.85      0.96 o
   3  -9   3        4.05        2.93      1.01 o
   4  -9   3        1.45        1.36      0.85 o
   5  -9   3       90.02      103.80      5.59 o
   6  -9   3       46.24       54.72      6.01 o
  -5  -8   3        0.42        2.45      1.80 o
  -4  -8   3        4.48        6.12      2.25 o
  -3  -8   3      209.46      203.37      8.30 o
  -2  -8   3       49.47       39.60      3.09 o
  -1  -8   3       13.37       12.74      1.48 o
   0  -8   3       18.03       18.19      1.79 o
   1  -8   3        0.28        0.66      0.64 o
   2  -8   3      116.68       99.54      3.97 o
   3  -8   3       12.47       14.00      1.66 o
   4  -8   3       21.53       22.30      2.07 o
   5  -8   3       18.07       21.89      2.52 o
   6  -8   3       66.05       65.32      4.37 o
   7  -8   3        0.20        0.29      1.01 o
  -6  -7   3        4.92        7.37      3.42 o
  -5  -7   3        1.37        1.57      1.56 o
  -4  -7   3        9.26        7.49      1.55 o
  -3  -7   3      153.63      147.84      5.34 o
  -2  -7   3      379.41      396.42      7.39 o
  -1  -7   3       32.44       27.15      1.69 o
   0  -7   3       11.25       11.10      1.22 o
   1  -7   3       93.42       89.04      3.02 o
   2  -7   3        0.08        0.15      0.68 o
   3  -7   3       33.78       28.05      2.04 o
   4  -7   3       26.72       26.93      2.10 o
   5  -7   3      259.27      251.23      6.53 o
   6  -7   3       41.90       40.79      3.24 o
   7  -7   3       16.77       18.94      2.31 o
  -7  -6   3       35.41       33.96      4.81 o
  -6  -6   3        2.79        8.92      2.55 o
  -5  -6   3       13.46       13.66      2.82 o
  -4  -6   3       19.64       19.03      3.05 o
  -3  -6   3       36.36       43.68      1.88 o
  -2  -6   3      616.06      625.50      7.38 o
  -1  -6   3       30.26       32.96      1.70 o
   0  -6   3       15.25       13.09      1.34 o
   1  -6   3        0.16        0.83      0.45 o
   2  -6   3       29.41       29.81      1.91 o
   3  -6   3        1.23        1.41      0.74 o
   4  -6   3      447.71      448.53      7.94 o
   5  -6   3       80.40       78.33      3.46 o
   6  -6   3       29.64       27.12      2.55 o
   7  -6   3       66.67       65.63      4.20 o
   8  -6   3       26.06       29.46      3.69 o
  -8  -5   3        2.09        1.15      1.27 o
  -7  -5   3        7.77        8.34      2.41 o
  -6  -5   3       50.70       54.97     13.28 o
  -5  -5   3       26.35       29.26      3.81 o
  -4  -5   3       13.70       16.16      1.76 o
  -3  -5   3       96.19      100.15      3.20 o
  -2  -5   3       10.34       10.85      0.82 o
  -1  -5   3        0.22       -0.19      0.31 o
   0  -5   3      274.25      302.45      4.96 o
   1  -5   3        4.01        5.65      0.70 o
   2  -5   3       99.81       78.55      2.59 o
   3  -5   3       20.52       20.96      1.56 o
   4  -5   3       11.69       11.69      1.22 o
   5  -5   3      485.76      504.83      8.36 o
   6  -5   3      578.42      619.34     19.10 o
   7  -5   3        4.74        3.49      0.94 o
   8  -5   3       30.24       39.78      4.54 o
   9  -5   3        7.88        5.56      1.77 o
  -9  -4   3        1.18       -1.97      2.27 o
  -8  -4   3        0.15       -0.44      1.26 o
  -7  -4   3       45.17       50.83      5.35 o
  -6  -4   3       11.26       14.19      2.78 o
  -5  -4   3        4.30        1.43      2.98 o
  -4  -4   3       18.07       20.56      1.61 o
  -3  -4   3        0.10       -0.05      0.61 o
  -2  -4   3     1076.16     1117.78      7.34 o
  -1  -4   3      557.90      556.49      5.02 o
   0  -4   3       40.70       36.16      1.70 o
   1  -4   3     2899.91     3008.49     17.90 o
   2  -4   3        3.77        8.16      0.85 o
   3  -4   3       99.44       88.75      2.89 o
   4  -4   3      170.11      166.23      3.84 o
   5  -4   3        0.57        1.06      0.45 o
   6  -4   3      552.57      570.84     12.17 o
   7  -4   3        2.65        2.27      1.01 o
   8  -4   3        7.39        9.97      2.53 o
   9  -4   3       15.48       14.75      2.75 o
  -9  -3   3        0.01        1.39      2.53 o
  -8  -3   3       21.37       20.98      3.52 o
  -7  -3   3        1.62        0.24      0.97 o
  -6  -3   3        1.38        1.24      0.61 o
  -5  -3   3        0.10        0.31      0.39 o
  -4  -3   3      117.55      120.28      2.69 o
  -3  -3   3      311.81      340.46      6.34 o
  -2  -3   3     1097.86     1129.39     11.88 o
  -1  -3   3      154.53      162.62      2.35 o
   0  -3   3      137.93      143.49      2.75 o
   1  -3   3      563.44      610.34      5.10 o
   2  -3   3      587.37      586.94      5.76 o
   3  -3   3       46.86       47.93      1.64 o
   4  -3   3       25.08       29.03      1.69 o
   5  -3   3        0.33        0.51      0.42 o
   6  -3   3        9.66        6.28      2.21 o
   7  -3   3      246.78      233.36      7.83 o
   8  -3   3        1.03        0.59      1.16 o
   9  -3   3        2.45        0.86      1.03 o
  -9  -2   3        4.43        6.01      2.17 o
  -8  -2   3        1.19        0.64      1.15 o
  -7  -2   3      339.41      337.89      9.18 o
  -6  -2   3      222.52      208.25     17.53 o
  -5  -2   3       15.77       16.57      1.53 o
  -4  -2   3       72.39       67.74      1.83 o
  -3  -2   3       69.88       52.73      1.27 o
  -2  -2   3      135.37      161.65      2.79 o
  -1  -2   3      653.85      585.54      3.43 o
   0  -2   3       98.28       93.99      2.46 o
   1  -2   3      250.49      232.72      3.17 o
   2  -2   3     2523.74     2578.56     27.93 o
   3  -2   3     1307.83     1453.41     11.11 o
   4  -2   3        0.34        1.83      0.49 o
   5  -2   3      328.72      307.74      6.26 o
   6  -2   3      105.32      107.58      6.40 o
   7  -2   3       34.14       41.80      4.30 o
   8  -2   3       19.80       20.33      2.80 o
   9  -2   3       14.57       12.72      2.87 o
  -9  -1   3       30.06       35.65      4.53 o
  -8  -1   3        9.97        8.72      2.26 o
  -7  -1   3       42.52       41.12      2.64 o
  -6  -1   3      496.63      512.28     10.38 o
  -5  -1   3        2.69        2.03      0.74 o
  -4  -1   3      288.31      308.54      6.21 o
  -3  -1   3       52.99       57.65      1.45 o
  -2  -1   3      549.12      564.45      5.44 o
  -1  -1   3     7495.85     7325.87     17.32 o
   0  -1   3      675.48      648.69      6.48 o
   1  -1   3     1846.95     1844.05     10.79 o
   2  -1   3        0.03        0.21      0.18 o
   3  -1   3      720.36      748.59     10.97 o
   4  -1   3        0.05        0.08      0.40 o
   5  -1   3      130.94      143.95      5.09 o
   6  -1   3       57.61       72.13      5.18 o
   7  -1   3       40.25       43.24      4.35 o
   8  -1   3        3.66        4.68      1.75 o
   9  -1   3        1.09       -1.39      1.39 o
  -9   0   3       10.61        9.66      3.76 o
  -8   0   3       31.19       31.65      3.04 o
  -7   0   3        2.07        1.21      0.67 o
  -6   0   3       54.50       54.49      3.01 o
  -5   0   3      596.51      566.11     12.03 o
  -4   0   3       16.11       16.33      1.33 o
  -3   0   3      192.65      192.11      3.01 o
  -2   0   3        5.77       10.47      0.82 o
  -1   0   3     5537.68     5432.98     24.88 o
   0   0   3     4396.77     4270.37     10.39 o
   1   0   3     7182.97     7113.21     39.41 o
   2   0   3     2277.99     2407.94     21.52 o
   3   0   3      406.19      424.37      5.30 o
   4   0   3       27.02       31.74      1.80 o
   5   0   3       36.52       37.55      2.14 o
   6   0   3       65.44       64.06      4.80 o
   7   0   3       68.34       70.42      3.63 o
   8   0   3       19.76       17.71      2.46 o
   9   0   3        7.46       13.91      3.22 o
 -10   1   3       21.76       22.84      5.78 o
  -9   1   3        1.49        0.96      1.19 o
  -8   1   3       13.46        9.48      1.49 o
  -7   1   3       27.15       28.33      2.39 o
  -6   1   3        0.20        0.63      0.63 o
  -5   1   3       37.12       36.35      2.19 o
  -4   1   3       58.11       57.03      2.63 o
  -3   1   3     1826.75     1947.86     12.43 o
  -2   1   3       58.82       51.65      1.13 o
  -1   1   3      627.72      582.49      3.53 o
   0   1   3      114.68      114.52      1.41 o
   1   1   3      848.37      868.53      5.79 o
   2   1   3     2030.89     2132.43     18.72 o
   3   1   3        5.31        5.06      0.70 o
   4   1   3        0.06        0.01      0.28 o
   5   1   3      231.98      235.79      5.71 o
   6   1   3      237.26      233.21      4.86 o
   7   1   3        1.93        0.98      1.25 o
   8   1   3       24.13       27.10      4.29 o
   9   1   3       20.76       29.93      6.79 o
 -10   2   3        9.20        7.74      1.99 o
  -9   2   3       38.46       39.10      3.83 o
  -8   2   3       20.85       18.84      2.45 o
  -7   2   3      117.80      111.37      6.22 o
  -6   2   3      220.24      206.43      7.23 o
  -5   2   3       50.40       43.26      3.17 o
  -4   2   3       57.08       52.92      1.95 o
  -3   2   3      430.42      484.14      5.01 o
  -2   2   3      258.27      297.63      2.38 o
  -1   2   3        1.27        2.41      0.26 o
   0   2   3      212.69      204.25      2.22 o
   1   2   3       36.38       26.74      0.78 o
   2   2   3     2424.44     2476.68     11.66 o
   3   2   3      257.25      257.24      5.43 o
   4   2   3      143.18      136.80      4.38 o
   5   2   3       62.03       51.85      4.97 o
   6   2   3       84.60       82.52      3.65 o
   7   2   3        0.70        1.74      1.47 o
   8   2   3        9.86        7.29      2.09 o
 -10   3   3        3.64        1.00      1.57 o
  -9   3   3       12.92        9.24      1.89 o
  -8   3   3      105.21      108.10      6.17 o
  -7   3   3       72.47       57.44      3.73 o
  -6   3   3       32.00       27.05      2.33 o
  -5   3   3       69.00       70.91      2.94 o
  -4   3   3       54.96       50.77      1.97 o
  -3   3   3      169.26      194.08      3.63 o
  -2   3   3       92.77       93.29      1.73 o
  -1   3   3       34.58       32.25      1.20 o
   0   3   3      436.70      414.41      3.54 o
   1   3   3       11.69       11.81      0.67 o
   2   3   3      111.64      118.35      3.85 o
   3   3   3       94.22       98.29      4.18 o
   4   3   3        0.27       -0.16      0.94 o
   5   3   3       81.57       83.23      6.18 o
   6   3   3        6.39        5.44      2.00 o
   7   3   3        3.91        4.02      1.64 o
   8   3   3        0.55        1.37      1.30 o
  -9   4   3        0.06       -0.54      0.91 o
  -8   4   3       10.61       11.05      1.76 o
  -7   4   3      221.75      222.75      7.45 o
  -6   4   3      243.61      231.34      7.04 o
  -5   4   3       94.14       88.31      5.13 o
  -4   4   3       69.87       63.39      2.47 o
  -3   4   3        3.32        5.49      0.54 o
  -2   4   3      739.61      757.77      6.01 o
  -1   4   3       64.36       57.52      2.03 o
   0   4   3       30.98       29.81      1.12 o
   1   4   3      302.55      290.91      3.99 o
   2   4   3       57.27       51.22      1.75 o
   3   4   3        3.48        4.01      1.33 o
   4   4   3        5.36        4.40      1.67 o
   5   4   3       12.66       13.02      2.71 o
   6   4   3        2.74        2.13      1.11 o
   7   4   3        4.20        1.25      1.82 o
   8   4   3        5.65        2.00      1.97 o
  -9   5   3        8.67       10.94      4.37 o
  -8   5   3        0.37        2.29      2.02 o
  -7   5   3       41.00       43.55      3.69 o
  -6   5   3       98.28      104.17      5.28 o
  -5   5   3        0.24        1.68      0.78 o
  -4   5   3       84.50       87.98      3.18 o
  -3   5   3       62.52       63.22      2.25 o
  -2   5   3      148.66      137.60      2.41 o
  -1   5   3       81.72       74.74      2.12 o
   0   5   3        8.71        9.17      0.73 o
   1   5   3       93.80       90.58      2.50 o
   2   5   3       94.17       99.62      2.63 o
   3   5   3       12.62        8.61      2.73 o
   4   5   3       65.45       74.91      5.79 o
   5   5   3        0.73        1.19      1.48 o
   6   5   3       21.03       23.49      3.91 o
   7   5   3        0.99        3.39      2.15 o
  -8   6   3       14.61       15.93      3.69 o
  -7   6   3        0.20        0.57      0.89 o
  -6   6   3       39.01       43.01      3.95 o
  -5   6   3      116.32      108.98      4.74 o
  -4   6   3        1.51        1.38      0.77 o
  -3   6   3      167.76      165.13      4.64 o
  -2   6   3       64.20       62.94      1.98 o
  -1   6   3        5.24        5.03      0.66 o
   0   6   3      246.59      245.79      4.39 o
   1   6   3        2.90        5.85      0.83 o
   2   6   3       64.78       70.03      3.46 o
   3   6   3       20.29       19.36      2.17 o
   4   6   3       27.06       24.13      2.96 o
   5   6   3        4.29        5.05      1.82 o
   6   6   3        0.04        0.38      4.07 o
   7   6   3        0.03        3.55      2.65 o
  -8   7   3        0.37       -0.86      1.69 o
  -7   7   3       21.72       32.21      3.45 o
  -6   7   3       23.68       18.66      2.22 o
  -5   7   3        1.44        3.11      1.00 o
  -4   7   3       76.13       74.63      3.89 o
  -3   7   3      101.65       99.89      3.87 o
  -2   7   3       85.19       83.71      3.42 o
  -1   7   3        4.98        7.24      0.99 o
   0   7   3       38.84       35.98      2.40 o
   1   7   3       83.68       85.56      3.17 o
   2   7   3        0.03        0.13      0.61 o
   3   7   3        3.84        3.72      1.10 o
   4   7   3        0.64        2.07      1.48 o
   5   7   3        5.00        6.74      2.55 o
   6   7   3        4.37        1.31      1.42 o
  -6   8   3        4.56        5.93      3.72 o
  -5   8   3       15.36       14.16      2.26 o
  -4   8   3        6.59        8.76      1.78 o
  -3   8   3        9.41        9.00      1.55 o
  -2   8   3       31.86       34.79      2.81 o
  -1   8   3        0.63       -0.13      0.74 o
   0   8   3        0.99        2.29      0.85 o
   1   8   3        5.97        6.24      1.64 o
   2   8   3        0.16        0.88      1.11 o
   3   8   3        0.02       -1.51      1.51 o
   4   8   3        1.97        2.13      2.03 o
  -4   9   3        0.00        2.60      2.05 o
  -3   9   3       10.02       12.16      1.80 o
  -2   9   3        8.64        7.58      1.50 o
  -1   9   3        2.00        3.26      1.59 o
   0   9   3        2.19        2.37      1.41 o
   1   9   3        1.63        1.70      0.93 o
   2   9   3        0.33        0.93      1.36 o
   3   9   3        0.36        1.25      2.48 o
  -3  10   3        6.21        1.06      1.99 o
  -2  10   3       15.62       19.12      4.88 o
  -1  10   3        3.42        7.48      4.07 o
   0  10   3        0.06       -2.14      2.38 o
   1  10   3        4.17        3.02      2.42 o
   0 -11   4        6.19        6.21      2.33 o
   1 -11   4        0.51        0.02      1.46 o
   2 -11   4        0.00        0.05      0.99 o
  -3 -10   4        1.77        3.97      2.65 o
  -1 -10   4       14.30       17.25      2.37 o
   0 -10   4        0.15       -0.01      0.87 o
   1 -10   4        0.11        0.11      0.79 o
   2 -10   4        2.29        2.44      1.09 o
   3 -10   4       14.36       20.04      2.56 o
   4 -10   4        1.05        1.00      1.34 o
   5 -10   4        3.68        2.36      1.99 o
  -4  -9   4        0.04        1.58      1.83 o
  -3  -9   4        3.59        3.64      1.83 o
  -2  -9   4        1.66        0.95      0.96 o
  -1  -9   4        2.91        2.63      1.07 o
   0  -9   4        4.46        2.03      0.70 o
   1  -9   4       48.11       41.42      2.72 o
   2  -9   4       16.81       14.62      1.77 o
   3  -9   4       68.11       68.28      3.47 o
   4  -9   4       88.01      102.76      6.43 o
   5  -9   4        2.11        4.24      1.68 o
  -5  -8   4        4.91        0.89      2.52 o
  -4  -8   4        3.03        1.53      1.53 o
  -3  -8   4       14.64       17.24      2.45 o
  -2  -8   4        1.97        1.81      0.97 o
  -1  -8   4        0.09        0.57      0.70 o
   0  -8   4       16.10       17.52      1.80 o
   1  -8   4        6.82        6.16      1.09 o
   2  -8   4      151.57      144.33      4.65 o
   3  -8   4      105.12       90.23      4.00 o
   4  -8   4        9.53        8.38      1.28 o
   5  -8   4        6.14        7.24      1.43 o
   6  -8   4        2.76        3.55      1.39 o
  -7  -7   4        2.43       -1.09      1.98 o
  -6  -7   4        2.52        1.22      1.46 o
  -5  -7   4        8.68        6.01      2.66 o
  -4  -7   4        0.42        1.23      1.24 o
  -3  -7   4        3.31        2.95      0.83 o
  -2  -7   4      532.45      575.56      7.48 o
  -1  -7   4      129.62      128.93      4.28 o
   0  -7   4       26.12       28.26      2.34 o
   1  -7   4        1.09        1.07      0.56 o
   2  -7   4        4.19        2.17      0.79 o
   3  -7   4      200.64      189.74      5.41 o
   4  -7   4       84.06       73.62      3.45 o
   5  -7   4      116.95      121.51      4.58 o
   6  -7   4       25.24       25.58      2.62 o
   7  -7   4       19.67       25.21      4.12 o
  -8  -6   4        0.07       -1.07      1.86 o
  -7  -6   4        0.07        0.30      1.08 o
  -6  -6   4       51.98       61.78      6.12 o
  -5  -6   4        6.04        6.36      2.00 o
  -4  -6   4       14.35       19.75      3.13 o
  -3  -6   4        0.02        0.59      0.44 o
  -2  -6   4        1.48        1.62      0.46 o
  -1  -6   4      424.71      431.32      7.23 o
   0  -6   4       23.11       23.41      1.92 o
   1  -6   4       13.03       13.88      1.21 o
   2  -6   4       41.11       40.99      2.00 o
   3  -6   4       29.63       29.85      2.00 o
   4  -6   4      686.23      690.21      9.87 o
   5  -6   4       47.51       49.10      2.78 o
   6  -6   4       79.28       77.02      3.64 o
   7  -6   4        0.02        0.12      1.05 o
   8  -6   4       15.59       24.07      4.20 o
  -8  -5   4        1.18        0.83      1.88 o
  -7  -5   4       21.09       18.56      3.42 o
  -6  -5   4       22.35       27.48      3.85 o
  -5  -5   4        1.59        1.43      0.88 o
  -4  -5   4        0.08        0.28      0.64 o
  -3  -5   4        4.43        2.79      0.50 o
  -2  -5   4       30.67       34.16      1.50 o
  -1  -5   4      356.82      338.53      5.77 o
   0  -5   4      283.15      297.07      5.41 o
   1  -5   4      176.86      182.52      3.45 o
   2  -5   4       75.49       66.07      2.28 o
   3  -5   4        0.01        0.61      0.50 o
   4  -5   4      120.63      111.27      3.72 o
   5  -5   4      521.86      512.03      8.46 o
   6  -5   4       23.11       24.21      2.27 o
   7  -5   4       20.43       21.14      2.81 o
   8  -5   4        1.21        1.55      1.68 o
  -9  -4   4        2.33        5.35      3.11 o
  -8  -4   4        0.01        0.19      1.09 o
  -7  -4   4        9.19        9.23      2.29 o
  -6  -4   4        0.68        0.25      0.69 o
  -5  -4   4       40.94       39.55      3.07 o
  -4  -4   4      158.58      159.47      3.79 o
  -3  -4   4       41.75       46.55      1.97 o
  -2  -4   4        2.14        5.51      0.81 o
  -1  -4   4       11.98       11.17      0.82 o
   0  -4   4        2.09        1.67      0.51 o
   1  -4   4        2.42        2.14      0.50 o
   2  -4   4      339.17      375.42      5.54 o
   3  -4   4       22.93       17.89      1.34 o
   4  -4   4       35.22       32.56      1.89 o
   5  -4   4       68.17       70.29      2.99 o
   6  -4   4        8.63        5.96      1.09 o
   7  -4   4      141.30      148.96      9.07 o
   8  -4   4        0.01       -0.42      1.81 o
   9  -4   4        2.98        4.61      2.19 o
  -9  -3   4        1.45        3.94      2.48 o
  -8  -3   4       40.46       43.80      5.01 o
  -7  -3   4       11.77       13.30      2.88 o
  -6  -3   4        4.18        5.26      1.18 o
  -5  -3   4      201.41      214.12      5.37 o
  -4  -3   4      132.86      152.36      3.13 o
  -3  -3   4        6.86        7.81      0.74 o
  -2  -3   4      394.24      426.85      5.01 o
  -1  -3   4      170.97      154.65      2.30 o
   0  -3   4      149.73      143.57      2.66 o
   1  -3   4       16.83       22.46      0.89 o
   2  -3   4       14.68       18.25      1.34 o
   3  -3   4      141.74      129.02      3.18 o
   4  -3   4       39.47       32.83      1.76 o
   5  -3   4        1.27        2.79      0.68 o
   6  -3   4      148.11      157.15      7.34 o
   7  -3   4      126.47      135.87      6.85 o
   8  -3   4        0.04        0.64      1.75 o
   9  -3   4       10.65       14.13      4.00 o
  -9  -2   4        0.19        2.24      2.44 o
  -8  -2   4       32.88       38.95      4.64 o
  -7  -2   4        9.08       12.42      1.88 o
  -6  -2   4       80.86       80.12      4.26 o
  -5  -2   4        0.06        0.56      0.42 o
  -4  -2   4       64.70       67.53      2.25 o
  -3  -2   4        0.59        0.01      0.21 o
  -2  -2   4      741.62      722.81      5.96 o
  -1  -2   4      367.33      402.15      3.65 o
   0  -2   4       35.51       36.46      1.61 o
   1  -2   4      625.38      612.73      7.77 o
   2  -2   4      122.50      113.01      2.01 o
   3  -2   4      182.41      213.97      3.35 o
   4  -2   4       51.50       43.77      2.49 o
   5  -2   4      131.55      139.51      5.71 o
   6  -2   4       44.83       35.12      3.93 o
   7  -2   4       29.66       27.83      3.67 o
   8  -2   4       14.42       15.47      2.99 o
   9  -2   4       10.59       13.96      3.89 o
  -9  -1   4        0.18        0.87      1.64 o
  -8  -1   4       63.48       70.34      4.53 o
  -7  -1   4       11.76       11.20      1.73 o
  -6  -1   4       21.37       21.17      2.16 o
  -5  -1   4      332.26      333.83      7.66 o
  -4  -1   4      516.41      533.14      6.51 o
  -3  -1   4      163.20      143.84      2.26 o
  -2  -1   4      252.36      260.14      2.69 o
  -1  -1   4     4442.84     4420.62     22.53 o
   0  -1   4      279.23      256.72      2.33 o
   1  -1   4       84.55       77.29      1.66 o
   2  -1   4       40.97       56.29      1.87 o
   3  -1   4      681.77      686.59      6.92 o
   4  -1   4       47.99       48.28      3.27 o
   5  -1   4       28.64       27.22      2.22 o
   6  -1   4       37.91       31.97      3.69 o
   7  -1   4        9.84       12.42      2.76 o
   8  -1   4        6.45        8.34      2.29 o
   9  -1   4        0.06       -1.18      1.75 o
  -9   0   4       10.41        7.04      2.06 o
  -8   0   4        2.03        2.34      1.03 o
  -7   0   4        0.20        0.06      0.62 o
  -6   0   4       25.59       22.58      1.90 o
  -5   0   4      335.07      338.94      5.14 o
  -4   0   4        8.42       12.01      1.11 o
  -3   0   4      210.13      211.71      3.09 o
  -2   0   4       32.03       26.38      0.95 o
  -1   0   4      183.07      174.17      1.80 o
   0   0   4       24.09       24.95      0.66 o
   1   0   4      201.89      240.72      2.33 o
   2   0   4       20.94       19.56      1.01 o
   3   0   4      451.77      514.47      5.84 o
   4   0   4       20.74       24.54      1.64 o
   5   0   4        0.27        1.10      0.51 o
   6   0   4      185.78      192.21      6.32 o
   7   0   4       19.06       21.00      2.68 o
   8   0   4        4.39        6.84      1.66 o
 -10   1   4        9.82       10.66      4.63 o
  -9   1   4       13.89       11.68      2.84 o
  -8   1   4        1.71        2.69      1.07 o
  -7   1   4       58.18       58.11      3.35 o
  -6   1   4        3.64        5.38      1.01 o
  -5   1   4        0.92        0.98      0.41 o
  -4   1   4      484.22      473.95      4.90 o
  -3   1   4      584.86      660.38      7.77 o
  -2   1   4      133.40      108.47      1.71 o
  -1   1   4       20.26       23.67      0.64 o
   0   1   4       89.41       79.55      1.35 o
   1   1   4       34.73       43.25      1.10 o
   2   1   4       53.26       59.06      1.80 o
   3   1   4      146.74      152.00      3.97 o
   4   1   4       48.35       44.11      2.04 o
   5   1   4       59.06       54.87      2.40 o
   6   1   4        4.59        7.11      1.19 o
   7   1   4       18.47       19.96      2.49 o
   8   1   4        0.43       -0.26      1.49 o
 -10   2   4        1.65       -0.55      1.21 o
  -9   2   4       22.26       20.43      2.90 o
  -8   2   4        1.26       -0.76      0.76 o
  -7   2   4       45.29       51.50      3.17 o
  -6   2   4        0.09        0.00      0.77 o
  -5   2   4       58.64       53.85      2.39 o
  -4   2   4        0.94        1.54      0.38 o
  -3   2   4      110.63      124.30      2.10 o
  -2   2   4      100.76      112.02      1.55 o
  -1   2   4      601.03      598.12      4.29 o
   0   2   4      149.73      172.94      2.20 o
   1   2   4       36.30       44.19      1.28 o
   2   2   4      153.55      167.52      3.32 o
   3   2   4       59.89       59.60      2.42 o
   4   2   4       15.84       16.18      1.28 o
   5   2   4       38.29       38.89      3.13 o
   6   2   4       35.43       35.56      2.59 o
   7   2   4       13.26       13.02      3.19 o
   8   2   4        1.24        3.78      2.00 o
  -9   3   4       43.30       40.24      3.59 o
  -8   3   4        0.66       -0.43      0.95 o
  -7   3   4       23.17       14.58      1.91 o
  -6   3   4      205.39      204.08      6.55 o
  -5   3   4       24.88       21.30      1.54 o
  -4   3   4        0.10        0.48      0.35 o
  -3   3   4      876.29      849.12      6.04 o
  -2   3   4       10.38        9.34      0.67 o
  -1   3   4       69.31       55.70      1.42 o
   0   3   4      106.00      102.55      2.03 o
   1   3   4       27.10       34.99      1.11 o
   2   3   4        4.66        4.34      0.46 o
   3   3   4       17.42       14.97      2.33 o
   4   3   4        7.28        8.24      1.85 o
   5   3   4       95.39      103.27      6.97 o
   6   3   4        2.46        0.05      1.18 o
   7   3   4        7.74        5.62      1.92 o
   8   3   4        0.81       -2.71      2.95 o
  -9   4   4        8.82        6.09      3.16 o
  -8   4   4       27.60       25.29      3.38 o
  -7   4   4       74.67       65.33      4.06 o
  -6   4   4       46.58       46.49      3.17 o
  -5   4   4      131.82      124.08      5.34 o
  -4   4   4        7.57        4.31      1.37 o
  -3   4   4        0.17        0.04      0.36 o
  -2   4   4       57.70       63.59      1.90 o
  -1   4   4      131.01      122.79      2.59 o
   0   4   4      187.29      182.72      3.44 o
   1   4   4       60.20       58.59      1.63 o
   2   4   4       11.22       11.23      0.82 o
   3   4   4       21.76       28.34      3.27 o
   4   4   4        0.11        1.45      0.94 o
   5   4   4        7.59       10.78      3.77 o
   6   4   4        4.32        6.05      2.10 o
   7   4   4        0.76        2.45      1.41 o
  -8   5   4       56.38       55.09      4.44 o
  -7   5   4        3.20        7.50      1.64 o
  -6   5   4       65.78       63.69      3.75 o
  -5   5   4       24.93       22.56      2.13 o
  -4   5   4        5.31        3.99      0.81 o
  -3   5   4        8.75        9.49      0.90 o
  -2   5   4      185.61      190.38      4.34 o
  -1   5   4       10.52       10.85      0.91 o
   0   5   4        7.53        5.98      1.04 o
   1   5   4        8.80        9.37      0.81 o
   2   5   4       25.41       28.89      1.73 o
   3   5   4       22.63       20.65      2.77 o
   4   5   4        0.77        0.53      0.83 o
   5   5   4        0.41        1.48      1.42 o
   6   5   4        0.95        0.48      1.17 o
   7   5   4        0.01       -1.33      2.30 o
  -8   6   4       21.08       27.95      4.36 o
  -7   6   4       29.80       39.82      3.24 o
  -6   6   4       16.80       17.73      2.03 o
  -5   6   4       14.01       12.41      1.63 o
  -4   6   4        4.34        3.48      0.99 o
  -3   6   4       45.39       45.60      2.46 o
  -2   6   4       28.68       26.81      1.78 o
  -1   6   4        2.46        3.05      0.66 o
   0   6   4       67.67       65.40      2.51 o
   1   6   4        5.30        5.93      0.81 o
   2   6   4        5.00        3.39      0.92 o
   3   6   4        0.07        0.48      0.78 o
   4   6   4        1.03        0.57      0.80 o
   5   6   4        1.50        3.53      1.30 o
   6   6   4        0.02        0.56      1.88 o
  -7   7   4       39.53       41.76      7.68 o
  -6   7   4       46.80       56.03      4.42 o
  -5   7   4       17.75       16.70      3.01 o
  -4   7   4        0.02        0.42      0.96 o
  -3   7   4       42.47       43.31      2.99 o
  -2   7   4       23.63       31.02      2.56 o
  -1   7   4       27.14       31.11      2.50 o
   0   7   4        7.19        5.80      1.06 o
   1   7   4        0.06        1.54      0.82 o
   2   7   4        2.08        3.25      1.17 o
   3   7   4        4.91        4.52      1.25 o
   4   7   4       17.98       16.07      2.71 o
   5   7   4        7.02       17.27      5.26 o
  -5   8   4       41.41       31.14      3.40 o
  -4   8   4        2.32        0.96      0.89 o
  -3   8   4        5.64        4.62      1.49 o
  -2   8   4        2.68        3.44      1.29 o
  -1   8   4        0.03        1.37      0.89 o
   0   8   4       18.92       21.17      2.50 o
   1   8   4       10.81       15.84      2.06 o
   2   8   4        0.93        1.95      0.91 o
   3   8   4        0.07       -1.17      1.17 o
   4   8   4        0.08       -1.37      2.11 o
  -4   9   4        4.28        0.74      2.40 o
  -3   9   4        5.76        6.30      2.61 o
  -2   9   4        1.56        1.46      1.09 o
  -1   9   4       33.06       28.69      6.15 o
   0   9   4        1.57        2.17      1.69 o
   1   9   4       13.20       15.32      3.33 o
   2   9   4        2.07        2.39      2.40 o
  -1 -11   5       12.01       10.87      3.86 o
   0 -11   5        0.03        0.81      1.48 o
   1 -11   5        6.62        1.72      1.61 o
   2 -11   5        2.19        3.47      1.20 o
   3 -11   5        0.66       12.63      4.95 o
  -3 -10   5        6.67        5.88      3.78 o
  -2 -10   5       18.40       17.08      4.71 o
  -1 -10   5        0.61        1.27      1.86 o
   0 -10   5        0.33        2.02      1.05 o
   1 -10   5        0.98        0.26      0.69 o
   2 -10   5       36.54       36.88      3.04 o
   3 -10   5        4.79        7.07      1.44 o
   4 -10   5       16.78       14.60      2.27 o
  -4  -9   5        2.97        5.02      2.16 o
  -3  -9   5        0.01       -0.23      1.72 o
  -2  -9   5       74.17       83.79      5.84 o
  -1  -9   5        0.18        0.01      0.74 o
   0  -9   5        2.42        2.52      0.92 o
   1  -9   5       30.20       32.80      2.71 o
   2  -9   5        0.24        0.93      0.79 o
   3  -9   5       10.60       19.37      2.14 o
   4  -9   5        0.01       -0.82      0.82 o
   5  -9   5        3.59        8.28      3.21 o
  -6  -8   5        2.47        4.47      3.68 o
  -5  -8   5        1.36        2.11      2.90 o
  -4  -8   5        0.50        3.10      2.13 o
  -3  -8   5       17.17       20.56      5.21 o
  -2  -8   5       33.28       28.77      2.65 o
  -1  -8   5        0.30        0.12      0.66 o
   0  -8   5        6.84        8.43      1.27 o
   1  -8   5        1.33        2.41      0.81 o
   2  -8   5        9.42       10.28      1.40 o
   3  -8   5        2.13        0.87      0.87 o
   4  -8   5        3.53        4.21      1.12 o
   5  -8   5       40.32       41.82      3.95 o
   6  -8   5       11.95       18.75      4.23 o
  -7  -7   5        2.81        1.94      1.91 o
  -6  -7   5        1.55        2.06      1.51 o
  -5  -7   5        3.49        1.38      2.30 o
  -4  -7   5        0.00       -0.14      1.98 o
  -3  -7   5       63.83       64.57      4.17 o
  -2  -7   5       32.95       26.95      1.95 o
  -1  -7   5        0.02        0.18      0.64 o
   0  -7   5        0.13        0.74      0.69 o
   1  -7   5       21.96       21.02      1.66 o
   2  -7   5       80.13       91.05      3.69 o
   3  -7   5       10.62       10.78      1.33 o
   4  -7   5       62.49       61.74      3.14 o
   5  -7   5       31.08       35.36      2.85 o
   6  -7   5       48.40       55.22      5.84 o
   7  -7   5        2.37        3.61      1.89 o
  -8  -6   5        0.02        0.28      1.62 o
  -7  -6   5        5.81        2.70      1.18 o
  -6  -6   5        9.55       10.84      2.74 o
  -5  -6   5        0.08       -1.47      1.47 o
  -4  -6   5       25.44       26.26      3.61 o
  -3  -6   5        5.76        4.49      1.09 o
  -2  -6   5        2.10        1.92      0.45 o
  -1  -6   5       60.25       57.61      2.68 o
   0  -6   5       67.06       66.25      3.29 o
   1  -6   5      284.12      292.93      4.55 o
   2  -6   5        5.60        4.61      0.95 o
   3  -6   5       23.15       22.36      1.71 o
   4  -6   5       21.32       19.65      1.68 o
   5  -6   5        2.07        1.30      0.91 o
   6  -6   5       85.53       92.81      5.57 o
   7  -6   5        0.11        1.61      1.02 o
  -8  -5   5        4.93        3.82      1.72 o
  -7  -5   5        0.36       -0.83      1.26 o
  -6  -5   5       87.40       95.32      7.12 o
  -5  -5   5        3.81        6.00      1.79 o
  -4  -5   5       95.82      101.44      6.50 o
  -3  -5   5       21.47       19.11      1.63 o
  -2  -5   5       56.76       57.77      1.96 o
  -1  -5   5       31.94       27.44      1.55 o
   0  -5   5       36.42       31.35      2.03 o
   1  -5   5       99.99       97.45      2.55 o
   2  -5   5       21.38       27.80      1.70 o
   3  -5   5      135.87      137.26      3.85 o
   4  -5   5        3.04        2.21      0.62 o
   5  -5   5       11.65       10.35      1.25 o
   6  -5   5       99.91      108.28      5.76 o
   7  -5   5       34.13       32.54      4.49 o
   8  -5   5       35.34       39.20      5.23 o
  -8  -4   5       12.52       12.90      2.83 o
  -7  -4   5       32.54       26.29      3.74 o
  -6  -4   5       23.57       28.50      2.75 o
  -5  -4   5        0.37       -0.64      0.64 o
  -4  -4   5       29.95       35.21      1.94 o
  -3  -4   5        0.08        1.01      1.11 o
  -2  -4   5       15.67        8.65      0.71 o
  -1  -4   5      196.45      189.06      7.57 o
   0  -4   5        0.54        5.79      1.16 o
   1  -4   5       13.24       11.84      1.03 o
   2  -4   5     1699.64     1704.71     13.07 o
   3  -4   5        3.30        5.38      0.74 o
   4  -4   5      261.35      269.01      5.26 o
   5  -4   5       36.79       38.00      2.17 o
   6  -4   5        5.05        2.84      1.43 o
   7  -4   5        6.35       11.08      2.67 o
   8  -4   5        0.87        0.95      1.15 o
   9  -4   5        0.58        0.20      1.84 o
  -8  -3   5        6.91       10.10      2.41 o
  -7  -3   5        1.98        1.81      0.92 o
  -6  -3   5      108.31      116.17      5.33 o
  -5  -3   5       21.27       21.16      1.66 o
  -4  -3   5       38.21       33.05      4.03 o
  -3  -3   5       11.09        3.77      0.55 o
  -2  -3   5        2.34        0.35      0.26 o
  -1  -3   5      786.60      761.96      6.99 o
   0  -3   5      323.33      303.22      6.78 o
   1  -3   5        4.31        3.82      1.03 o
   2  -3   5      374.45      344.59      6.72 o
   3  -3   5      420.93      437.16      5.38 o
   4  -3   5        7.39        8.65      1.01 o
   5  -3   5       80.16       77.39      3.61 o
   6  -3   5        0.71       -0.46      0.98 o
   7  -3   5       11.28       11.99      2.69 o
   8  -3   5        0.19       -1.09      1.09 o
   9  -3   5        1.28        5.46      2.89 o
  -9  -2   5        0.01        2.54      2.67 o
  -8  -2   5        2.41        1.85      0.72 o
  -7  -2   5       33.91       30.12      2.87 o
  -6  -2   5       65.43       60.92      3.76 o
  -5  -2   5      184.56      177.76      4.58 o
  -4  -2   5       16.50       16.23      0.96 o
  -3  -2   5      340.89      335.70      7.04 o
  -2  -2   5      765.36      827.77      5.65 o
  -1  -2   5     1661.88     1600.08      7.46 o
   0  -2   5        0.47        0.82      0.22 o
   1  -2   5      253.60      229.42      4.68 o
   2  -2   5      330.88      331.46      9.36 o
   3  -2   5      277.30      296.88      6.47 o
   4  -2   5        9.11        9.05      1.14 o
   5  -2   5       26.13       24.70      3.28 o
   6  -2   5       58.36       54.77      4.99 o
   7  -2   5        7.42        9.27      2.23 o
   8  -2   5        0.06        1.40      1.55 o
   9  -2   5        4.96        3.32      2.34 o
  -9  -1   5        2.30        5.50      2.85 o
  -8  -1   5       23.48       20.00      3.13 o
  -7  -1   5        0.94        1.13      0.81 o
  -6  -1   5      191.16      188.84      6.29 o
  -5  -1   5      269.35      269.52      5.10 o
  -4  -1   5       12.89       11.21      0.89 o
  -3  -1   5      137.01      134.04      2.14 o
  -2  -1   5        9.76        6.99      0.45 o
  -1  -1   5       10.27       15.72      0.59 o
   0  -1   5        9.55       11.14      0.50 o
   1  -1   5      197.22      200.64      4.56 o
   2  -1   5       78.44       83.45      2.34 o
   3  -1   5       45.31       33.37      3.13 o
   4  -1   5        2.76        1.61      0.49 o
   5  -1   5       61.92       56.45      4.36 o
   6  -1   5       90.39       85.58      6.05 o
   7  -1   5       13.46       14.54      2.75 o
   8  -1   5        1.14        0.94      1.12 o
  -9   0   5       33.22       37.23      4.59 o
  -8   0   5        5.80        5.72      2.13 o
  -7   0   5        3.45        2.66      0.80 o
  -6   0   5        2.46        1.71      0.41 o
  -5   0   5        0.99        1.29      0.45 o
  -4   0   5       34.84       34.87      1.53 o
  -3   0   5      374.87      387.92      4.89 o
  -2   0   5      403.00      422.50      3.98 o
  -1   0   5      106.61      142.19      1.90 o
   0   0   5      158.15      148.19      1.79 o
   1   0   5      228.31      225.56      2.63 o
   2   0   5     1269.29     1250.79      9.74 o
   3   0   5      895.84      912.12     12.49 o
   4   0   5      181.12      182.28      4.13 o
   5   0   5       15.48        9.34      3.33 o
   6   0   5        0.11        0.43      0.63 o
   7   0   5        0.22        1.58      1.11 o
   8   0   5        0.03        0.49      1.30 o
 -10   1   5        1.40        2.02      1.29 o
  -9   1   5        5.29        5.97      2.30 o
  -8   1   5       71.44       68.88      4.96 o
  -7   1   5        3.64        1.95      1.18 o
  -6   1   5       32.27       25.67      1.87 o
  -5   1   5       82.28       74.17      2.29 o
  -4   1   5      173.31      166.50      3.67 o
  -3   1   5      832.54      826.41      6.72 o
  -2   1   5      241.02      277.88      3.61 o
  -1   1   5        1.10        1.85      0.25 o
   0   1   5      734.32      778.67      5.52 o
   1   1   5      134.40      151.13      2.26 o
   2   1   5      461.92      443.90      5.08 o
   3   1   5      260.34      282.50      5.89 o
   4   1   5        2.72        1.43      0.60 o
   5   1   5       17.82       18.46      1.85 o
   6   1   5        0.89        1.49      0.63 o
   7   1   5       33.14       37.45      3.59 o
   8   1   5        3.57        8.36      2.54 o
  -9   2   5        0.17       -0.06      0.90 o
  -8   2   5        1.58        1.64      0.90 o
  -7   2   5       78.12       84.05      5.10 o
  -6   2   5       49.55       46.44      3.15 o
  -5   2   5      129.86      126.62      2.78 o
  -4   2   5      126.24      117.41      3.20 o
  -3   2   5        9.79        8.44      0.76 o
  -2   2   5     1720.46     1745.40      9.73 o
  -1   2   5       95.40       84.30      2.28 o
   0   2   5      199.30      210.53      2.90 o
   1   2   5       98.82      101.89      2.14 o
   2   2   5      201.85      220.00      3.86 o
   3   2   5       28.00       28.87      2.16 o
   4   2   5      184.55      189.92      6.75 o
   5   2   5       24.15       26.95      2.77 o
   6   2   5        9.31       11.22      1.65 o
   7   2   5        0.00        0.51      1.10 o
   8   2   5        2.78        2.94      2.51 o
  -9   3   5       10.98        8.80      3.58 o
  -8   3   5       22.06       24.36      3.29 o
  -7   3   5        0.15        0.59      0.80 o
  -6   3   5       10.16       14.26      1.82 o
  -5   3   5        0.92        1.38      0.49 o
  -4   3   5      387.33      370.15      4.17 o
  -3   3   5       53.84       56.63      1.64 o
  -2   3   5      138.93      132.95      2.47 o
  -1   3   5       33.82       41.03      1.61 o
   0   3   5       35.57       45.20      2.09 o
   1   3   5      158.50      170.33      3.12 o
   2   3   5        8.74        6.75      0.83 o
   3   3   5        0.63        1.39      0.81 o
   4   3   5       17.82       18.79      3.25 o
   5   3   5       40.35       46.79      4.77 o
   6   3   5       23.90       26.57      2.95 o
   7   3   5        2.10        3.76      1.86 o
  -8   4   5       26.95       30.38      3.79 o
  -7   4   5        8.39        7.04      2.09 o
  -6   4   5        1.81        0.95      0.96 o
  -5   4   5        1.95        4.20      1.15 o
  -4   4   5       12.29       10.71      1.36 o
  -3   4   5       73.35       71.42      2.21 o
  -2   4   5        0.11        0.37      0.31 o
  -1   4   5       23.40       23.79      1.66 o
   0   4   5       66.11       67.79      2.04 o
   1   4   5       12.56       13.50      0.72 o
   2   4   5       78.77       78.51      2.30 o
   3   4   5        0.60        0.71      0.64 o
   4   4   5       91.00       90.50      6.31 o
   5   4   5       17.50       18.40      3.19 o
   6   4   5        7.78        8.66      2.66 o
   7   4   5        1.12       -1.61      2.50 o
  -8   5   5       31.32       32.65      4.72 o
  -7   5   5        0.76        2.27      0.89 o
  -6   5   5       29.58       33.29      2.77 o
  -5   5   5        1.94        1.90      0.80 o
  -4   5   5       59.19       60.25      3.25 o
  -3   5   5      376.04      381.87      6.44 o
  -2   5   5      203.24      212.30      4.42 o
  -1   5   5       65.26       63.74      2.93 o
   0   5   5       69.61       68.35      2.23 o
   1   5   5       16.78       15.04      1.21 o
   2   5   5       53.65       52.51      2.42 o
   3   5   5        2.30        2.29      0.90 o
   4   5   5        1.51        0.09      0.95 o
   5   5   5        5.02        3.39      1.56 o
   6   5   5        1.75        1.62      1.54 o
   7   5   5        3.24        1.30      1.69 o
  -7   6   5       51.03       50.01      4.23 o
  -6   6   5       15.22       14.78      2.27 o
  -5   6   5       42.19       41.12      3.50 o
  -4   6   5       44.81       43.34      3.53 o
  -3   6   5        8.02        9.05      1.38 o
  -2   6   5      137.97      138.59      5.03 o
  -1   6   5      120.52      114.89      4.21 o
   0   6   5       27.22       26.47      2.05 o
   1   6   5        0.02        0.79      0.52 o
   2   6   5        7.74        5.94      1.54 o
   3   6   5       43.15       37.84      3.86 o
   4   6   5        0.04        0.74      1.05 o
   5   6   5        5.77        6.37      3.33 o
  -6   7   5       23.48       27.65      3.68 o
  -5   7   5        6.87        4.31      2.02 o
  -4   7   5       18.04       16.26      2.26 o
  -3   7   5       17.11       16.52      2.28 o
  -2   7   5      140.49      146.51      5.55 o
  -1   7   5       94.60       96.93      4.52 o
   0   7   5        1.51        0.73      0.64 o
   1   7   5        3.07        3.09      1.29 o
   2   7   5        1.65        3.13      1.54 o
   3   7   5        0.07        1.40      0.95 o
   4   7   5        1.32        1.29      1.44 o
   5   7   5       15.18       15.48      4.95 o
  -4   8   5        0.43        1.00      1.09 o
  -3   8   5       11.31       11.33      2.01 o
  -2   8   5        0.20        1.25      0.82 o
  -1   8   5        5.27        3.81      1.06 o
   0   8   5        5.17        5.29      1.37 o
   1   8   5       20.88       26.50      2.77 o
   2   8   5        0.56        1.62      1.05 o
   3   8   5        1.15        1.83      1.94 o
  -3   9   5        0.85        0.82      1.85 o
   0   9   5        0.50        0.40      1.62 o
   1   9   5        0.04        0.75      1.75 o
  -1 -11   6       15.52       18.31      5.17 o
   0 -11   6        0.45       -1.91      2.36 o
   1 -11   6       11.48       15.49      2.87 o
   2 -11   6        1.47       -0.64      1.27 o
   3 -11   6        2.70        6.06      2.32 o
  -2 -10   6        0.46        2.39      1.61 o
  -1 -10   6       42.13       52.98      4.96 o
   0 -10   6        1.41        2.07      0.94 o
   1 -10   6       11.69       10.34      1.53 o
   2 -10   6       26.85       26.24      2.54 o
   3 -10   6        5.92        8.67      1.51 o
  -4  -9   6       10.75        8.90      4.88 o
  -3  -9   6       32.52       39.53      7.23 o
  -2  -9   6       38.10       38.40      3.99 o
  -1  -9   6        0.26        2.07      1.67 o
   0  -9   6        6.64        9.16      1.46 o
   1  -9   6        6.64        4.71      1.31 o
   2  -9   6        2.67        2.41      1.14 o
   3  -9   6       49.65       46.55      3.60 o
   4  -9   6       23.49       21.36      2.97 o
   5  -9   6       10.65       12.34      3.01 o
  -6  -8   6        5.59        4.04      2.84 o
  -5  -8   6        3.10        5.31      2.02 o
  -4  -8   6        1.16        2.46      1.36 o
  -3  -8   6       22.00       20.02      3.52 o
  -2  -8   6        0.85        2.17      1.05 o
  -1  -8   6       59.04       61.71      3.26 o
   0  -8   6       38.22       37.91      2.96 o
   1  -8   6        1.06        1.20      0.79 o
   2  -8   6        0.02        1.92      1.06 o
   3  -8   6       20.77       18.76      2.17 o
   4  -8   6      162.34      168.91      6.48 o
   5  -8   6        0.55       -1.28      1.28 o
   6  -8   6       18.27       19.67      3.64 o
  -7  -7   6        0.00        2.58      2.22 o
  -6  -7   6        1.47        1.21      1.83 o
  -5  -7   6        0.07       -0.93      1.39 o
  -4  -7   6       13.60       16.94      3.26 o
  -3  -7   6        4.96        4.00      1.73 o
  -2  -7   6      135.31      133.54      4.30 o
  -1  -7   6      311.11      320.85      6.88 o
   0  -7   6       88.70       91.06      4.22 o
   1  -7   6       28.31       29.23      4.30 o
   2  -7   6       72.76       79.81      3.42 o
   3  -7   6      147.87      141.30      6.39 o
   4  -7   6       32.65       34.83      2.80 o
   5  -7   6       53.17       55.67      4.47 o
   6  -7   6        0.49       -1.60      1.60 o
  -8  -6   6        1.28        2.48      2.08 o
  -7  -6   6        8.83        8.10      2.43 o
  -6  -6   6       23.03       22.77      3.74 o
  -5  -6   6       40.19       35.28      4.36 o
  -4  -6   6        6.64        7.21      2.09 o
  -3  -6   6      138.83      122.12     13.59 o
  -2  -6   6        0.97       -0.22      0.40 o
  -1  -6   6      611.62      630.59      8.91 o
   0  -6   6      134.89      129.71      3.90 o
   1  -6   6       38.24       39.75      2.42 o
   2  -6   6        3.11        4.63      0.74 o
   3  -6   6      125.85      130.17      4.00 o
   4  -6   6      164.78      171.98      5.74 o
   5  -6   6       66.43       68.91      4.78 o
   6  -6   6       32.99       29.10      3.25 o
   7  -6   6        6.67        2.63      2.46 o
  -8  -5   6       14.16       15.93      4.48 o
  -7  -5   6        1.76        0.62      1.61 o
  -6  -5   6        4.14        4.21      1.70 o
  -5  -5   6       53.61       46.55      4.69 o
  -4  -5   6       95.28       96.01      6.36 o
  -3  -5   6       14.32        8.82      2.31 o
  -2  -5   6        0.42        0.85      0.32 o
  -1  -5   6       13.86       12.33      1.13 o
   0  -5   6      512.45      543.39     10.65 o
   1  -5   6       16.22       16.97      2.01 o
   2  -5   6        2.88        2.29      0.63 o
   3  -5   6      120.95      118.54      3.41 o
   4  -5   6       16.07       16.71      1.38 o
   5  -5   6        3.38        2.16      1.06 o
   6  -5   6      108.29       81.53     13.00 o
   7  -5   6      207.56      227.23     11.97 o
   8  -5   6        9.98        2.38      3.85 o
  -8  -4   6        5.20        7.01      3.16 o
  -7  -4   6       16.84       23.07      3.53 o
  -6  -4   6        1.17        0.21      0.74 o
  -5  -4   6       44.68       48.63      3.69 o
  -4  -4   6        1.85        0.56      0.34 o
  -3  -4   6       35.91       30.73      2.12 o
  -2  -4   6      338.71      316.55      4.82 o
  -1  -4   6      144.54      144.81      3.25 o
   0  -4   6       19.58       14.55      1.46 o
   1  -4   6      462.78      442.19      9.39 o
   2  -4   6       99.73      105.55      3.58 o
   3  -4   6      126.61      130.00      3.08 o
   4  -4   6        6.06        4.59      0.82 o
   5  -4   6       82.13       74.31      3.73 o
   6  -4   6       94.98       90.13      7.00 o
   7  -4   6       82.23       88.62      7.37 o
   8  -4   6       40.11       42.35      5.40 o
  -8  -3   6       10.57       11.56      3.85 o
  -7  -3   6        4.64        4.08      1.14 o
  -6  -3   6        0.04       -0.58      0.68 o
  -5  -3   6        9.29        8.16      2.36 o
  -4  -3   6      105.76       80.15      9.22 o
  -3  -3   6       58.40       58.04      2.33 o
  -2  -3   6        7.36        4.66      0.52 o
  -1  -3   6      711.69      747.86      7.43 o
   0  -3   6      237.48      238.97      2.99 o
   1  -3   6       10.62       14.37      1.68 o
   2  -3   6       28.50       28.33      1.55 o
   3  -3   6      697.47      732.14      8.54 o
   4  -3   6       16.48       15.28      2.09 o
   5  -3   6        6.95        3.03      1.27 o
   6  -3   6       69.44       64.44      5.72 o
   7  -3   6       68.16       67.04      6.59 o
   8  -3   6       54.75       49.63      9.44 o
   9  -3   6       11.50       11.99      3.91 o
  -9  -2   6        9.77       15.02      4.79 o
  -8  -2   6        2.99        2.02      1.27 o
  -7  -2   6        0.01        0.24      0.70 o
  -6  -2   6      174.42      186.87      6.59 o
  -5  -2   6      241.37      233.32      5.53 o
  -4  -2   6        0.43        0.01      0.35 o
  -3  -2   6      317.03      326.18      4.65 o
  -2  -2   6      110.41      121.83      2.29 o
  -1  -2   6       85.77      100.52      2.11 o
   0  -2   6      387.03      379.41      5.00 o
   1  -2   6      140.47      142.67      3.75 o
   2  -2   6     1259.97     1244.96     24.40 o
   3  -2   6       17.97       15.77      1.27 o
   4  -2   6        1.91        1.20      0.71 o
   5  -2   6        0.22        0.60      0.68 o
   6  -2   6       66.40       53.15      7.00 o
   7  -2   6        6.14        3.07      1.24 o
   8  -2   6        3.33        1.94      1.26 o
   9  -2   6        3.11        5.38      2.67 o
  -9  -1   6        0.63        2.81      1.84 o
  -8  -1   6       11.10       10.79      2.44 o
  -7  -1   6      126.56      134.92      7.81 o
  -6  -1   6      191.56      190.79      6.20 o
  -5  -1   6       62.78       65.69      2.67 o
  -4  -1   6      199.36      204.08      3.28 o
  -3  -1   6       63.52       59.36      1.39 o
  -2  -1   6      978.10     1011.57      6.82 o
  -1  -1   6      355.16      396.43      3.25 o
   0  -1   6      662.28      685.42      4.52 o
   1  -1   6      237.87      231.48      3.41 o
   2  -1   6       19.10       17.54      1.27 o
   3  -1   6        0.91        0.89      0.58 o
   4  -1   6      120.48      132.39      4.50 o
   5  -1   6        0.04        0.04      0.60 o
   6  -1   6        0.10        0.10      0.83 o
   7  -1   6       44.37       50.45      5.10 o
   8  -1   6        0.37        0.69      0.95 o
  -9   0   6       24.11       25.66      3.89 o
  -8   0   6        1.09        0.97      1.14 o
  -7   0   6       32.08       36.61      3.45 o
  -6   0   6       60.22       63.22      2.64 o
  -5   0   6      603.97      578.91      6.34 o
  -4   0   6      409.38      396.96      6.09 o
  -3   0   6        3.67        3.61      0.51 o
  -2   0   6       53.49       51.08      1.69 o
  -1   0   6      736.47      797.14      5.23 o
   0   0   6       14.01       11.92      0.59 o
   1   0   6        0.05        0.36      0.27 o
   2   0   6      804.58      849.43     10.67 o
   3   0   6       48.25       49.97      1.82 o
   4   0   6       46.84       54.66      2.43 o
   5   0   6      116.51      112.47      5.27 o
   6   0   6        4.79        2.30      0.98 o
   7   0   6       62.54       61.44      6.70 o
   8   0   6       20.74       26.30      6.49 o
 -10   1   6        1.66        1.69      1.77 o
  -9   1   6       22.92       25.18      3.91 o
  -8   1   6        0.20        1.88      1.07 o
  -7   1   6        0.01        0.32      0.70 o
  -6   1   6      159.27      152.73      6.50 o
  -5   1   6       64.88       62.34      2.50 o
  -4   1   6        1.62        1.71      0.48 o
  -3   1   6      208.72      212.86      3.96 o
  -2   1   6      264.17      273.76      3.51 o
  -1   1   6       13.22       10.95      0.56 o
   0   1   6      245.84      230.91      3.20 o
   1   1   6        0.33        1.11      0.26 o
   2   1   6       99.73       97.03      2.74 o
   3   1   6      183.21      191.14      4.35 o
   4   1   6      303.74      298.97      6.11 o
   5   1   6      156.75      155.37      5.63 o
   6   1   6        0.00       -0.66      0.66 o
   7   1   6        3.53        1.79      1.18 o
   8   1   6       16.21       19.61      5.16 o
  -9   2   6       24.82       33.38      6.77 o
  -8   2   6       27.19       31.37      3.06 o
  -7   2   6       29.05       24.12      2.50 o
  -6   2   6       52.63       55.17      3.58 o
  -5   2   6      165.36      160.24      4.76 o
  -4   2   6       37.95       36.21      1.81 o
  -3   2   6       16.85       20.57      1.25 o
  -2   2   6       84.42       96.31      2.08 o
  -1   2   6       17.25       23.73      1.11 o
   0   2   6        2.22        1.51      0.35 o
   1   2   6      103.04      120.84      3.10 o
   2   2   6        2.47        1.15      0.38 o
   3   2   6      592.00      597.99      9.07 o
   4   2   6       60.52       62.86      4.09 o
   5   2   6        3.96        2.57      0.93 o
   6   2   6        1.40        0.76      1.27 o
   7   2   6        3.87        5.42      3.15 o
  -8   3   6       90.74       89.16      6.35 o
  -7   3   6        0.59        1.18      1.09 o
  -6   3   6       11.75       13.39      1.90 o
  -5   3   6      223.62      215.93      5.55 o
  -4   3   6        0.11        0.05      0.36 o
  -3   3   6        1.43        2.39      0.66 o
  -2   3   6       58.77       49.60      4.44 o
  -1   3   6      181.63      181.02      4.25 o
   0   3   6        4.54        2.68      0.65 o
   1   3   6        4.76        1.47      0.39 o
   2   3   6       67.05       63.57      1.89 o
   3   3   6       17.54       16.61      1.77 o
   4   3   6        0.00        0.89      0.73 o
   5   3   6        4.09        3.00      1.36 o
   6   3   6        4.75        3.36      1.24 o
   7   3   6        0.01        1.21      1.62 o
  -8   4   6        2.84        3.02      1.06 o
  -7   4   6      147.27      147.21      6.72 o
  -6   4   6       34.11       33.06      3.06 o
  -5   4   6       95.23       86.58      4.75 o
  -4   4   6      125.42      124.91      5.46 o
  -3   4   6       41.23       43.49      2.42 o
  -2   4   6       30.37       23.30      1.03 o
  -1   4   6       71.15       76.77      3.04 o
   0   4   6       29.43       32.03      2.01 o
   1   4   6        1.57        1.03      0.37 o
   2   4   6        8.53        5.47      1.17 o
   3   4   6        1.44        1.26      0.77 o
   4   4   6       15.54       18.69      2.19 o
   5   4   6        0.90        1.48      2.54 o
   6   4   6        6.27        3.94      1.56 o
   7   4   6        6.26        6.74      3.19 o
  -8   5   6       17.14       17.62      4.78 o
  -7   5   6        0.08        1.45      1.35 o
  -6   5   6       80.51       84.09      5.19 o
  -5   5   6       33.46       37.00      3.34 o
  -4   5   6       53.00       50.62      4.10 o
  -3   5   6       42.11       48.07      3.48 o
  -2   5   6      145.82      150.18      4.93 o
  -1   5   6       53.36       58.15      2.89 o
   0   5   6        0.04        0.29      0.50 o
   1   5   6        5.07        3.91      1.09 o
   2   5   6        0.19        0.91      0.81 o
   3   5   6      118.17      128.47      6.86 o
   4   5   6        4.88        2.87      1.30 o
   5   5   6        0.11        1.54      1.52 o
  -7   6   6        4.18       10.73      4.09 o
  -6   6   6        0.05        0.70      0.80 o
  -5   6   6       75.16       82.03      5.16 o
  -4   6   6        0.00       -0.04      1.08 o
  -3   6   6        6.69        5.40      1.32 o
  -2   6   6        0.05        0.49      0.78 o
  -1   6   6      108.21      109.50      4.23 o
   0   6   6       34.16       30.03      2.26 o
   1   6   6        8.50       10.61      1.59 o
   2   6   6        7.31        6.98      1.44 o
   3   6   6        4.76        5.59      1.69 o
   4   6   6       24.47       23.44      3.98 o
  -6   7   6        0.01        3.78      2.96 o
  -5   7   6        0.13        0.02      0.88 o
  -4   7   6       46.09       47.59      4.02 o
  -3   7   6        0.42        0.12      0.94 o
  -2   7   6       16.47       18.83      2.39 o
  -1   7   6       42.33       49.25      3.32 o
   0   7   6       29.10       34.55      2.94 o
   1   7   6        0.39        0.32      1.01 o
   2   7   6        3.40        2.34      1.01 o
   3   7   6        1.58        0.60      1.19 o
   4   7   6        0.58        2.64      1.93 o
  -4   8   6        6.14        9.78      3.77 o
  -3   8   6        0.65       -0.30      1.09 o
  -2   8   6        8.81        9.92      1.89 o
  -1   8   6        5.17        5.27      1.97 o
   0   8   6        0.21       -0.11      1.00 o
   1   8   6        0.38        0.91      3.32 o
   2   8   6        0.00        0.63      2.68 o
  -3   9   6        3.71        5.61      2.62 o
   1 -11   7        0.49       -0.08      2.38 o
   2 -11   7        2.40        6.52      2.37 o
  -2 -10   7        2.11        1.57      2.28 o
  -1 -10   7        0.29        2.54      1.47 o
   0 -10   7        6.67        7.06      1.64 o
   1 -10   7        3.71        2.87      1.94 o
   2 -10   7        6.10        3.17      1.10 o
   3 -10   7        8.64       12.15      2.31 o
  -4  -9   7       29.78       28.07      6.64 o
  -3  -9   7        0.87        1.68      1.65 o
  -2  -9   7        0.38       -0.58      1.35 o
  -1  -9   7        6.52        6.66      1.80 o
   0  -9   7       29.17       35.39      3.20 o
   1  -9   7        5.78        6.53      1.71 o
   2  -9   7        4.75        4.19      1.46 o
   3  -9   7       25.57       30.65      3.60 o
   4  -9   7        0.58       -0.16      0.80 o
  -6  -8   7        1.83        5.96      3.75 o
  -5  -8   7        0.01        1.29      1.40 o
  -4  -8   7        1.15        1.40      3.47 o
  -3  -8   7       74.50       89.37      7.27 o
  -2  -8   7        0.01        2.55      1.39 o
  -1  -8   7        2.37        4.20      1.16 o
   0  -8   7        4.54        4.04      1.03 o
   1  -8   7       53.87       53.31      3.63 o
   2  -8   7        2.87        3.15      1.15 o
   3  -8   7       40.22       39.58      3.19 o
   4  -8   7       19.08       17.59      3.38 o
   5  -8   7        0.46        1.99      1.23 o
  -7  -7   7       14.34       17.49      4.94 o
  -6  -7   7        4.39        6.88      2.54 o
  -5  -7   7        1.74        3.92      3.04 o
  -4  -7   7       10.54       11.01      2.59 o
  -3  -7   7        6.08        4.77      1.57 o
  -2  -7   7        0.94       -0.05      0.90 o
  -1  -7   7       60.70       64.52      3.12 o
   0  -7   7       70.84       71.34      4.82 o
   1  -7   7        2.18        2.61      1.29 o
   2  -7   7       17.78       16.03      1.90 o
   3  -7   7      109.49      119.59      5.11 o
   4  -7   7       79.39       70.48      4.94 o
   5  -7   7       47.96       49.61      4.34 o
   6  -7   7       13.14       13.39      2.47 o
  -7  -6   7        0.04       -1.38      2.06 o
  -6  -6   7        2.47        2.30      1.61 o
  -5  -6   7        3.94        3.89      1.76 o
  -4  -6   7        0.01       -1.03      1.08 o
  -3  -6   7        0.03       -0.69      1.11 o
  -2  -6   7       44.87       44.30      2.79 o
  -1  -6   7       83.30       91.79      3.43 o
   0  -6   7       50.66       47.69      2.70 o
   1  -6   7       68.52       62.26      4.06 o
   2  -6   7       25.41       21.04      2.03 o
   3  -6   7      237.99      240.47      6.69 o
   4  -6   7      265.77      266.25      9.33 o
   5  -6   7       53.08       56.62      4.53 o
   6  -6   7        0.31        0.12      1.47 o
   7  -6   7        0.41        1.16      2.50 o
  -7  -5   7       13.88       11.95      2.60 o
  -6  -5   7        1.36        1.75      1.25 o
  -5  -5   7        9.34        7.55      2.00 o
  -4  -5   7        3.43        3.12      1.43 o
  -3  -5   7       22.99       26.92      3.92 o
  -2  -5   7        0.11        0.87      0.39 o
  -1  -5   7        5.65        4.53      0.96 o
   0  -5   7      639.41      634.59     11.20 o
   1  -5   7      186.83      170.21      3.63 o
   2  -5   7       54.49       57.30      3.03 o
   3  -5   7        2.03        2.40      0.84 o
   4  -5   7       53.14       44.28      3.75 o
   5  -5   7       48.42       49.50      4.16 o
   6  -5   7        9.90       12.71      2.82 o
   7  -5   7        1.38        1.17      1.54 o
   8  -5   7        0.03       -1.98      2.63 o
  -8  -4   7        5.40        9.39      3.64 o
  -7  -4   7        0.93        1.12      1.17 o
  -6  -4   7        1.40        1.35      0.68 o
  -5  -4   7       59.56       62.37      4.05 o
  -4  -4   7        8.90        4.59      1.13 o
  -3  -4   7      115.43      118.00      4.97 o
  -2  -4   7        7.52        8.52      0.77 o
  -1  -4   7       22.63       25.21      2.32 o
   0  -4   7       24.84       26.07      2.31 o
   1  -4   7        0.22       -0.06      0.40 o
   2  -4   7        8.23        7.14      1.03 o
   3  -4   7        0.70        0.98      0.68 o
   4  -4   7        4.12        1.19      1.08 o
   5  -4   7       14.45       12.47      2.16 o
   6  -4   7       19.62       17.70      3.24 o
   7  -4   7        0.52        2.85      1.85 o
   8  -4   7       16.12       13.62      4.00 o
  -8  -3   7       39.94       40.58      7.24 o
  -7  -3   7       10.88       14.27      2.78 o
  -6  -3   7        9.25       11.79      1.76 o
  -5  -3   7       44.22       44.88      3.22 o
  -4  -3   7       76.61       87.93      4.29 o
  -3  -3   7       45.24       38.89      3.57 o
  -2  -3   7       26.49       25.64      1.24 o
  -1  -3   7        5.06        5.87      0.98 o
   0  -3   7        0.67        0.57      0.45 o
   1  -3   7      169.82      161.89      3.30 o
   2  -3   7        2.36        2.28      0.76 o
   3  -3   7       36.04       29.71      2.29 o
   4  -3   7       27.67       28.14      2.87 o
   5  -3   7        1.17        2.20      1.29 o
   6  -3   7        0.04        1.06      1.17 o
   7  -3   7       14.57        4.05      4.62 o
   8  -3   7       19.30       18.53      3.58 o
  -9  -2   7       11.10        6.29      3.04 o
  -8  -2   7        3.14        4.51      1.71 o
  -7  -2   7        0.51        2.23      1.26 o
  -6  -2   7        8.22        7.75      1.44 o
  -5  -2   7        1.48        2.09      0.77 o
  -4  -2   7        3.56        4.95      0.69 o
  -3  -2   7      293.21      281.03      4.20 o
  -2  -2   7      264.62      256.87      4.43 o
  -1  -2   7        0.04        0.25      0.27 o
   0  -2   7      421.54      441.46      4.09 o
   1  -2   7        1.06        0.90      0.33 o
   2  -2   7       19.35       15.47      2.23 o
   3  -2   7       55.05       54.88      2.39 o
   4  -2   7       30.54       36.52      2.39 o
   5  -2   7       11.68        8.72      2.34 o
   6  -2   7        9.40        1.75      1.27 o
   7  -2   7        0.42        0.17      0.94 o
   8  -2   7        3.54        5.74      2.25 o
  -9  -1   7        0.18        0.12      1.52 o
  -8  -1   7       11.57       11.06      2.51 o
  -7  -1   7        3.46        3.14      1.40 o
  -6  -1   7       60.85       67.78      4.93 o
  -5  -1   7       88.73       86.14      2.30 o
  -4  -1   7        6.46        7.66      0.74 o
  -3  -1   7        9.97        9.21      0.66 o
  -2  -1   7      738.19      730.18      5.83 o
  -1  -1   7        8.27        5.63      0.45 o
   0  -1   7      504.94      496.01      4.19 o
   1  -1   7       79.76       79.43      1.99 o
   2  -1   7        1.50        2.06      0.48 o
   3  -1   7       33.22       33.00      2.16 o
   4  -1   7       34.76       28.88      2.54 o
   5  -1   7       16.25       14.07      2.04 o
   6  -1   7        7.26        3.64      2.13 o
   7  -1   7        1.09        0.80      1.18 o
   8  -1   7        0.55        1.26      1.03 o
  -9   0   7        3.41        2.36      1.66 o
  -8   0   7       14.53       11.24      2.41 o
  -7   0   7        2.18        2.44      1.14 o
  -6   0   7       41.99       41.56      2.30 o
  -5   0   7        4.36        5.02      0.71 o
  -4   0   7       98.41       96.42      2.94 o
  -3   0   7       22.27       17.92      1.23 o
  -2   0   7       43.41       37.74      1.74 o
  -1   0   7       12.93       11.11      0.79 o
   0   0   7       42.19       38.02      1.62 o
   1   0   7      146.39      145.55      2.52 o
   2   0   7      319.42      329.66      4.84 o
   3   0   7       17.68       16.39      1.54 o
   4   0   7       30.79       29.64      2.76 o
   5   0   7        1.95        0.98      0.73 o
   6   0   7        1.14        1.75      0.56 o
   7   0   7        0.30        0.66      0.99 o
  -9   1   7        5.08        4.68      2.82 o
  -8   1   7       18.52       18.59      3.52 o
  -7   1   7       25.16       27.05      3.04 o
  -6   1   7        0.48       -0.03      0.64 o
  -5   1   7      156.68      160.77      3.99 o
  -4   1   7      388.17      411.79      6.15 o
  -3   1   7        0.13        0.70      0.34 o
  -2   1   7      153.79      165.35      2.83 o
  -1   1   7       67.39       52.61      1.33 o
   0   1   7       12.85       15.32      0.99 o
   1   1   7      150.69      134.61      2.74 o
   2   1   7       44.75       42.11      2.16 o
   3   1   7       26.59       23.52      1.71 o
   4   1   7       78.76       53.01     13.97 o
   5   1   7       20.95       25.15      2.37 o
   6   1   7        0.01        0.26      0.55 o
   7   1   7        0.10        2.54      1.12 o
  -8   2   7       14.01       12.35      2.42 o
  -7   2   7       27.40       25.94      2.69 o
  -6   2   7        0.11       -0.30      0.70 o
  -5   2   7        3.74        4.46      1.05 o
  -4   2   7       87.17       87.56      3.21 o
  -3   2   7       17.67       16.23      0.97 o
  -2   2   7       38.00       41.04      1.44 o
  -1   2   7      231.88      247.22      3.85 o
   0   2   7        1.99        1.51      0.39 o
   1   2   7       47.55       40.68      1.91 o
   2   2   7        8.21        7.15      1.36 o
   3   2   7      128.47       75.37     32.21 o
   4   2   7       21.01       21.40      2.01 o
   5   2   7       30.21       28.18      2.59 o
   6   2   7        1.34        2.35      1.02 o
   7   2   7        0.30        1.96      2.35 o
  -8   3   7       63.64       67.11      5.67 o
  -7   3   7        1.18        0.72      0.77 o
  -6   3   7       14.83       17.29      2.16 o
  -5   3   7        1.25        0.48      0.79 o
  -4   3   7      249.36      258.64      7.96 o
  -3   3   7      189.35      179.66      6.96 o
  -2   3   7       36.43       37.88      2.05 o
  -1   3   7       28.02       29.61      1.85 o
   0   3   7       28.44       22.65      1.63 o
   1   3   7        1.47        0.98      0.47 o
   2   3   7       21.49       25.34      1.77 o
   3   3   7        3.75        2.56      0.83 o
   4   3   7        1.43        0.78      0.93 o
   5   3   7        1.23        1.25      0.92 o
   6   3   7        5.00        6.69      4.96 o
   7   3   7        0.17        2.46      2.10 o
  -7   4   7       45.41       42.66      3.76 o
  -6   4   7       12.10       11.57      2.02 o
  -5   4   7        0.46        0.31      0.81 o
  -4   4   7       55.17       54.27      3.74 o
  -3   4   7        0.85        0.20      0.75 o
  -2   4   7        2.92        2.17      0.72 o
  -1   4   7       35.24       36.11      2.19 o
   0   4   7        5.86        6.42      0.95 o
   1   4   7        7.03        5.57      1.18 o
   2   4   7        0.14        0.54      0.65 o
   3   4   7       22.20       24.64      2.91 o
   4   4   7        2.09        4.11      2.06 o
   5   4   7       13.11       11.85      3.19 o
  -7   5   7       21.46       26.25      6.18 o
  -6   5   7       10.83       13.75      2.27 o
  -5   5   7        6.61        5.12      1.43 o
  -4   5   7        0.06        0.14      0.69 o
  -3   5   7       35.91       43.27      3.44 o
  -2   5   7       36.14       34.79      3.01 o
  -1   5   7       40.78       46.23      2.68 o
   0   5   7       25.02       27.31      2.07 o
   1   5   7        1.18        1.96      0.78 o
   2   5   7        1.77        0.67      1.38 o
   3   5   7        0.25        2.31      1.14 o
   4   5   7        9.87       10.96      3.10 o
   5   5   7        0.99       -0.46      1.77 o
  -7   6   7       14.20       10.23      3.78 o
  -6   6   7       10.34        5.95      2.68 o
  -5   6   7        3.77        2.09      1.01 o
  -4   6   7        1.99        1.32      1.43 o
  -3   6   7       28.60       26.82      2.87 o
  -2   6   7      111.82      109.76      5.65 o
  -1   6   7        0.48        0.86      0.91 o
   0   6   7        4.19        3.11      0.90 o
   1   6   7        5.38        9.18      1.64 o
   2   6   7        0.23        0.26      0.77 o
   3   6   7       14.73       11.84      2.41 o
   4   6   7        1.02        3.77      2.61 o
  -5   7   7        7.40       12.97      4.45 o
  -4   7   7        5.28        3.86      1.66 o
  -3   7   7        0.20        0.51      1.60 o
  -2   7   7        2.75        1.08      0.97 o
  -1   7   7       50.46       42.70      3.62 o
   0   7   7        0.24        0.31      0.91 o
   1   7   7        0.17        2.12      1.11 o
   2   7   7        0.03       -0.28      1.00 o
   3   7   7        0.25        0.98      1.37 o
  -3   8   7        6.57        7.40      3.37 o
  -2   8   7        5.75        2.90      1.88 o
  -1 -10   8        0.66       -0.90      2.46 o
   0 -10   8       23.71       29.22      4.79 o
   1 -10   8        1.54        1.67      1.56 o
   2 -10   8        0.56        2.58      2.31 o
   3 -10   8        7.11        3.74      3.92 o
  -4  -9   8        1.54       10.90      4.53 o
  -3  -9   8        9.96        9.27      4.07 o
  -2  -9   8        2.33        4.04      1.64 o
  -1  -9   8        4.09        4.96      1.53 o
   0  -9   8        9.30        7.44      1.52 o
   1  -9   8        1.75        3.24      1.17 o
   2  -9   8        8.90        6.74      1.96 o
   3  -9   8       22.60       22.74      3.14 o
   4  -9   8       10.34       12.63      2.92 o
  -6  -8   8        0.97        3.41      2.55 o
  -5  -8   8        0.36        2.54      2.74 o
  -4  -8   8       23.23       24.62      4.18 o
  -3  -8   8       38.18       48.35      5.45 o
  -2  -8   8        6.81        7.12      1.83 o
  -1  -8   8       20.56       17.22      2.20 o
   0  -8   8       24.44       27.41      3.14 o
   1  -8   8        1.61        0.29      0.71 o
   2  -8   8        0.08        1.81      1.20 o
   3  -8   8       31.39       38.69      3.82 o
   4  -8   8       20.06       22.65      3.06 o
   5  -8   8       10.60       11.30      2.34 o
  -6  -7   8        0.06       -2.04      2.38 o
  -5  -7   8        1.31        0.49      2.18 o
  -4  -7   8        1.77       -1.04      1.11 o
  -3  -7   8        0.05       -0.07      1.21 o
  -2  -7   8        3.02        1.37      1.07 o
  -1  -7   8       47.05       40.78      3.08 o
   0  -7   8      112.09      106.45      4.63 o
   1  -7   8        2.69        2.54      2.11 o
   2  -7   8        4.27        2.02      1.00 o
   3  -7   8       21.91       24.11      3.02 o
   4  -7   8        0.73       -0.70      1.29 o
   5  -7   8        8.23        7.36      1.87 o
   6  -7   8        0.02       -0.54      1.24 o
  -6  -6   8        1.50        0.50      1.68 o
  -5  -6   8       55.90       53.16      5.37 o
  -4  -6   8        0.59        0.23      1.13 o
  -3  -6   8        0.04       -0.36      1.02 o
  -2  -6   8       30.48       30.70      2.52 o
  -1  -6   8       53.01       53.91      2.92 o
   0  -6   8        9.90       12.56      2.36 o
   1  -6   8       75.28       71.80      4.63 o
   2  -6   8        9.64       10.10      1.47 o
   3  -6   8        8.52        8.07      1.93 o
   4  -6   8        7.77        8.95      1.90 o
   5  -6   8        6.49        3.44      1.26 o
   6  -6   8        4.08        2.88      1.57 o
  -7  -5   8       17.79       20.20      5.09 o
  -6  -5   8        2.05        0.03      0.93 o
  -5  -5   8       44.76       40.93      4.40 o
  -4  -5   8       62.52       58.76      5.09 o
  -3  -5   8       32.09       31.60      3.96 o
  -2  -5   8       10.66        8.30      1.38 o
  -1  -5   8        1.14        0.93      0.44 o
   0  -5   8       10.21        9.72      1.37 o
   1  -5   8       14.93       13.39      1.14 o
   2  -5   8        1.50        0.62      0.46 o
   3  -5   8        5.72        3.41      1.73 o
   4  -5   8       25.21       24.16      2.91 o
   5  -5   8        2.17        3.31      1.35 o
   6  -5   8        6.93        2.45      3.61 o
   7  -5   8       55.65       49.61      7.74 o
   8  -5   8        6.79        1.94      2.44 o
  -8  -4   8        0.24       -1.97      2.09 o
  -7  -4   8        0.93        1.10      1.07 o
  -6  -4   8       14.67       10.73      3.68 o
  -5  -4   8        6.53        7.09      1.42 o
  -4  -4   8       11.59        9.08      1.37 o
  -3  -4   8       51.98       60.98      5.05 o
  -2  -4   8        7.91        8.32      1.36 o
  -1  -4   8      105.21      120.26      5.22 o
   0  -4   8       14.01       14.55      1.51 o
   1  -4   8      279.67      259.66      4.81 o
   2  -4   8      330.33      327.01      6.16 o
   3  -4   8      202.39      203.32      7.66 o
   4  -4   8        1.77        3.21      1.02 o
   5  -4   8       24.49       30.15      3.33 o
   6  -4   8        9.52        9.10      2.47 o
   7  -4   8       13.62       13.70      3.47 o
   8  -4   8       15.23        0.30      2.64 o
  -8  -3   8        4.05        5.01      1.73 o
  -7  -3   8       51.08       55.59      5.53 o
  -6  -3   8       70.74       74.00      6.04 o
  -5  -3   8        3.32        3.35      1.09 o
  -4  -3   8       17.94       19.53      1.89 o
  -3  -3   8       44.29       40.68      1.90 o
  -2  -3   8      329.72      334.35      4.77 o
  -1  -3   8       52.02       60.15      2.02 o
   0  -3   8      174.62      168.05      3.67 o
   1  -3   8      129.38      123.14      3.01 o
   2  -3   8        7.19        8.24      1.51 o
   3  -3   8      109.64      111.87      4.77 o
   4  -3   8      122.79      121.09      6.11 o
   5  -3   8        7.45        5.34      1.87 o
   6  -3   8        0.07        0.83      0.98 o
   7  -3   8        1.67       -1.31      1.31 o
   8  -3   8       28.83       27.98      4.62 o
  -9  -2   8        0.78        2.87      2.50 o
  -8  -2   8        1.14        2.88      1.52 o
  -7  -2   8        0.03        1.14      1.26 o
  -6  -2   8        9.43       10.32      2.32 o
  -5  -2   8      173.38      173.05      5.41 o
  -4  -2   8      187.79      181.17      5.46 o
  -3  -2   8        0.54        0.45      0.49 o
  -2  -2   8        1.32        1.95      0.50 o
  -1  -2   8       53.28       46.81      1.56 o
   0  -2   8       67.51       69.98      1.85 o
   1  -2   8      122.67      128.30      3.03 o
   2  -2   8      351.33      356.61     13.20 o
   3  -2   8       29.43       25.70      2.25 o
   4  -2   8      161.77      165.81      6.75 o
   5  -2   8        1.47        3.65      1.20 o
   6  -2   8       11.97       10.91      2.57 o
   7  -2   8       11.71        3.82      3.53 o
   8  -2   8        0.50        1.88      1.51 o
  -9  -1   8        8.35        6.86      2.29 o
  -8  -1   8        0.41       -1.27      1.27 o
  -7  -1   8        4.17        3.12      1.47 o
  -6  -1   8       79.06       81.06      4.49 o
  -5  -1   8      317.18      324.52      6.67 o
  -4  -1   8      192.79      189.85      3.87 o
  -3  -1   8        1.30        1.14      0.38 o
  -2  -1   8       26.04       31.10      1.31 o
  -1  -1   8        0.55        0.80      0.27 o
   0  -1   8       34.09       33.31      1.36 o
   1  -1   8        1.85        1.73      0.38 o
   2  -1   8       88.60       94.83      3.22 o
   3  -1   8       20.68       19.55      1.83 o
   4  -1   8       22.00       22.25      2.61 o
   5  -1   8       46.32       48.40      3.93 o
   6  -1   8        0.04        0.13      0.85 o
   7  -1   8        6.74        4.60      2.43 o
   8  -1   8        1.40        1.77      3.63 o
  -9   0   8       22.72       20.95      5.61 o
  -8   0   8       30.09       44.37      5.00 o
  -7   0   8        2.07        2.46      1.19 o
  -6   0   8       13.20       13.86      2.13 o
  -5   0   8        1.82        0.94      0.45 o
  -4   0   8      175.37      167.95      3.75 o
  -3   0   8      120.76      119.10      3.27 o
  -2   0   8       28.89       23.58      0.88 o
  -1   0   8       71.56       66.25      2.34 o
   0   0   8        0.19        0.38      0.28 o
   1   0   8        0.55        1.06      0.32 o
   2   0   8       46.89       49.24      1.88 o
   3   0   8      557.59      559.09     11.36 o
   4   0   8        5.70        5.42      1.95 o
   5   0   8        0.49        0.75      0.73 o
   6   0   8        0.02        0.49      0.64 o
   7   0   8        6.03        4.72      1.45 o
  -8   1   8       41.24       46.74      4.65 o
  -7   1   8       16.25       13.01      2.30 o
  -6   1   8        0.46        0.67      0.71 o
  -5   1   8      108.29      107.14      3.97 o
  -4   1   8       19.82       21.72      1.50 o
  -3   1   8       70.47       75.16      2.35 o
  -2   1   8      135.44      114.43      2.50 o
  -1   1   8       89.59      106.24      2.40 o
   0   1   8       13.45       14.37      1.14 o
   1   1   8        2.59        1.53      0.33 o
   2   1   8       57.24       57.78      2.43 o
   3   1   8      340.70      344.41      7.84 o
   4   1   8       17.22       13.74      1.97 o
   5   1   8        1.69        1.17      0.73 o
   6   1   8        3.01        3.09      1.06 o
   7   1   8        0.32        0.60      2.29 o
  -8   2   8        8.20        5.75      2.22 o
  -7   2   8       69.22       76.48      5.75 o
  -6   2   8       62.27       62.45      4.02 o
  -5   2   8       50.71       41.21      3.12 o
  -4   2   8       14.81       14.32      1.72 o
  -3   2   8      109.90      114.43      4.77 o
  -2   2   8        6.85        4.72      0.73 o
  -1   2   8      258.76      259.40      4.24 o
   0   2   8       26.69       28.18      1.98 o
   1   2   8        0.20       -0.19      0.45 o
   2   2   8        0.24        0.70      0.56 o
   3   2   8        0.29        0.57      1.61 o
   4   2   8      266.67      274.19     18.53 o
   5   2   8       19.74       25.31      2.54 o
   6   2   8        4.19        1.97      0.93 o
   7   2   8        0.32        0.83      1.86 o
  -7   3   8        0.18        1.44      1.11 o
  -6   3   8       25.86       24.57      2.64 o
  -5   3   8        9.78       11.15      1.74 o
  -4   3   8      102.84      105.92      5.05 o
  -3   3   8        0.05        1.00      0.94 o
  -2   3   8       30.01       30.30      2.55 o
  -1   3   8      146.24      150.93      4.27 o
   0   3   8       42.55       49.88      2.55 o
   1   3   8        0.19        0.45      0.56 o
   2   3   8        9.57        6.02      2.04 o
   3   3   8       77.04       83.59      4.91 o
   4   3   8       48.25       47.79      3.61 o
   5   3   8        0.58       -0.48      0.97 o
  -7   4   8        7.15       10.84      4.18 o
  -6   4   8        1.10       -0.01      0.93 o
  -5   4   8       23.23       26.72      2.90 o
  -4   4   8       34.20       31.57      3.00 o
  -3   4   8       17.97       17.77      2.17 o
  -2   4   8        0.40        0.45      0.80 o
  -1   4   8       19.82       21.11      1.74 o
   0   4   8       72.30       70.51      3.23 o
   1   4   8       11.40       11.39      1.33 o
   2   4   8        0.49        1.32      0.94 o
   3   4   8        0.85        0.26      0.91 o
   4   4   8        5.88        3.54      1.66 o
   5   4   8        0.00        5.52      3.43 o
  -7   5   8       12.29       14.04      4.32 o
  -6   5   8        2.97        3.19      1.08 o
  -5   5   8        1.12        2.85      1.23 o
  -4   5   8       11.71       13.68      2.11 o
  -3   5   8        2.70        1.85      0.84 o
  -2   5   8       28.44       32.59      3.02 o
  -1   5   8        2.73        3.59      1.04 o
   0   5   8        0.74       -0.18      0.67 o
   1   5   8        0.17        0.33      0.65 o
   2   5   8        3.26        1.40      1.05 o
   3   5   8        0.07        4.11      3.44 o
   4   5   8       13.92       10.68      3.74 o
  -6   6   8       39.15       39.62      7.48 o
  -5   6   8        0.06       -0.70      1.42 o
  -4   6   8        9.24        8.47      1.74 o
  -3   6   8        5.23        4.38      1.24 o
  -2   6   8        0.20       -0.47      0.91 o
  -1   6   8       51.56       58.35      3.82 o
   0   6   8        5.78        7.00      1.64 o
   1   6   8        0.42        1.30      1.07 o
   2   6   8        3.08        5.79      1.95 o
   3   6   8        1.00        0.67      1.71 o
  -3   7   8       12.63       17.27      3.00 o
  -2   7   8        6.46        5.30      1.60 o
  -1   7   8       16.76       16.00      2.84 o
   0   7   8       67.37       70.62     10.13 o
   1   7   8        0.33       -1.29      1.78 o
   2   7   8        0.22        0.96      1.23 o
   2 -10   9        0.01        2.19      2.22 o
  -4  -9   9        8.17        5.57      3.41 o
  -3  -9   9        0.00        0.85      3.02 o
  -2  -9   9        0.91        1.24      1.28 o
  -1  -9   9        0.31        2.80      1.63 o
   0  -9   9        3.32       -0.26      1.74 o
   1  -9   9       11.31       16.10      2.68 o
   2  -9   9        4.46        4.06      2.44 o
   3  -9   9        7.72        9.26      2.68 o
   4  -9   9       37.89       41.44      7.28 o
   5  -9   9        0.30       -0.16      1.88 o
  -5  -8   9        1.14        5.11      3.55 o
  -4  -8   9        1.17       -0.53      1.17 o
  -3  -8   9       23.36       25.36      6.17 o
  -2  -8   9        0.10       -0.16      1.31 o
  -1  -8   9       35.71       45.21      6.75 o
   0  -8   9        0.56        0.84      1.29 o
   1  -8   9       12.09       15.15      2.56 o
   2  -8   9       10.03        6.83      1.95 o
   3  -8   9       56.02       61.90      5.92 o
   4  -8   9       62.74       59.96      5.16 o
   5  -8   9       42.57       58.70      8.52 o
  -5  -7   9        0.60        2.61      1.55 o
  -4  -7   9        8.14       14.65      3.12 o
  -3  -7   9        3.18        1.92      1.78 o
  -2  -7   9        7.71        6.55      1.69 o
  -1  -7   9        0.53        0.55      0.91 o
   0  -7   9      185.56      201.44     10.41 o
   1  -7   9       98.01       98.96      5.84 o
   2  -7   9       53.54       62.87      4.82 o
   3  -7   9       23.17       22.06      3.00 o
   4  -7   9        0.67        0.85      1.21 o
   5  -7   9       49.14       51.85      4.77 o
   6  -7   9        2.41        9.02      3.30 o
  -6  -6   9        0.33        1.29      1.73 o
  -5  -6   9       48.79       49.64      5.25 o
  -4  -6   9       14.71        8.44      3.52 o
  -3  -6   9        3.31        1.60      1.23 o
  -2  -6   9       49.26       44.32      3.54 o
  -1  -6   9        0.03       -0.34      1.00 o
   0  -6   9      363.26      376.78     10.62 o
   1  -6   9       88.34       81.01      5.63 o
   2  -6   9        0.09        0.12      0.82 o
   3  -6   9       17.32       17.47      2.47 o
   4  -6   9        5.52        6.14      1.61 o
   5  -6   9       35.85       31.67      3.66 o
   6  -6   9       40.65       49.55      5.75 o
   7  -6   9        3.99       -0.86      1.54 o
  -7  -5   9        0.68       -1.94      1.94 o
  -6  -5   9       10.78        8.85      3.78 o
  -5  -5   9        0.04        1.56      1.15 o
  -4  -5   9       85.83       88.21      6.25 o
  -3  -5   9       18.92       20.18      2.52 o
  -2  -5   9       11.75        9.65      3.74 o
  -1  -5   9       36.50       38.75      3.86 o
   0  -5   9       83.49       80.34      7.31 o
   1  -5   9      327.27      342.87      9.96 o
   2  -5   9      119.09      122.41      6.18 o
   3  -5   9        4.93        6.77      1.67 o
   4  -5   9       40.20       46.62      4.11 o
   5  -5   9        0.08        0.43      1.45 o
   6  -5   9        0.25       -1.49      1.49 o
  -7  -4   9       10.87        9.56      2.43 o
  -6  -4   9        2.24        1.83      1.29 o
  -5  -4   9        1.89        0.34      0.91 o
  -4  -4   9       43.93       48.41      3.18 o
  -3  -4   9       80.19       64.88      5.33 o
  -2  -4   9        2.59        3.08      1.31 o
  -1  -4   9       45.82       45.96      2.35 o
   0  -4   9      105.97       94.74      3.85 o
   1  -4   9      124.58      123.98      4.35 o
   2  -4   9       63.28       69.43      4.53 o
   3  -4   9        3.16        1.49      0.90 o
   4  -4   9       38.51       31.93      3.34 o
   5  -4   9       20.65       18.44      2.69 o
   6  -4   9        6.39        5.64      2.09 o
   7  -4   9        0.28       -1.28      2.26 o
  -8  -3   9        0.02       -0.68      2.08 o
  -7  -3   9       49.95       47.20      8.16 o
  -6  -3   9        1.22        2.63      1.68 o
  -5  -3   9       49.42       42.72      3.65 o
  -4  -3   9       51.62       45.78      3.58 o
  -3  -3   9        1.91        1.83      0.93 o
  -2  -3   9      230.51      222.16      5.75 o
  -1  -3   9        5.74        5.81      0.79 o
   0  -3   9      277.23      282.04      4.63 o
   1  -3   9       16.61       14.39      1.44 o
   2  -3   9       31.50       29.88      2.55 o
   3  -3   9       11.28       14.59      1.85 o
   4  -3   9       43.88       40.50      3.67 o
   5  -3   9        4.62        3.86      1.44 o
   6  -3   9        5.45        1.35      2.49 o
   7  -3   9        0.61        0.92      1.19 o
  -8  -2   9       24.04       21.10      3.62 o
  -7  -2   9        7.03        6.47      2.22 o
  -6  -2   9        0.58       -0.61      0.93 o
  -5  -2   9       21.36       27.62      2.38 o
  -4  -2   9      163.07      162.50      5.49 o
  -3  -2   9      145.33      145.29      4.53 o
  -2  -2   9        1.61        1.01      0.46 o
  -1  -2   9        3.93        3.70      0.54 o
   0  -2   9       37.21       42.74      1.68 o
   1  -2   9      430.29      430.56      7.75 o
   2  -2   9       69.77       69.68      3.26 o
   3  -2   9        4.80        6.27      1.96 o
   4  -2   9       23.86       28.75      2.95 o
   5  -2   9       19.97       19.51      2.65 o
   6  -2   9        0.06       -0.54      1.39 o
   7  -2   9        0.72        2.47      1.33 o
   8  -2   9       13.60       10.55      4.86 o
  -8  -1   9        0.02        0.41      1.18 o
  -7  -1   9       61.51       68.60      6.14 o
  -6  -1   9        6.89        6.13      2.10 o
  -5  -1   9       45.64       49.38      2.76 o
  -4  -1   9      248.24      250.23      5.51 o
  -3  -1   9       46.49       49.71      2.56 o
  -2  -1   9       11.74       10.97      0.98 o
  -1  -1   9       98.22       97.79      2.39 o
   0  -1   9        7.99        6.29      0.62 o
   1  -1   9      484.25      482.91      9.27 o
   2  -1   9       27.66       29.63      2.15 o
   3  -1   9        1.53        1.72      0.81 o
   4  -1   9        9.81        8.63      3.12 o
   5  -1   9       39.31       39.26      4.20 o
   6  -1   9        1.52        0.86      0.72 o
   7  -1   9        2.76        3.20      2.42 o
  -8   0   9       10.53       11.34      2.88 o
  -7   0   9       14.79       15.85      2.74 o
  -6   0   9       30.60       31.07      2.80 o
  -5   0   9       47.21       44.15      2.38 o
  -4   0   9      179.82      185.24      4.14 o
  -3   0   9      333.09      340.08      5.50 o
  -2   0   9       28.27       27.52      1.25 o
  -1   0   9      102.64      102.73      3.37 o
   0   0   9       14.76       15.18      1.00 o
   1   0   9        1.13        0.90      0.41 o
   2   0   9       58.42       61.47      3.25 o
   3   0   9       17.98       21.89      2.36 o
   4   0   9       19.47       23.37      2.59 o
   5   0   9        2.94        1.59      0.84 o
   6   0   9        1.83        2.73      1.30 o
   7   0   9        0.00        0.24      1.64 o
  -8   1   9       26.54       25.07      6.01 o
  -7   1   9        7.42       10.22      2.24 o
  -6   1   9       50.03       44.75      3.38 o
  -5   1   9        0.39        0.23      0.93 o
  -4   1   9       86.93       85.98      3.60 o
  -3   1   9      195.60      186.90      5.25 o
  -2   1   9        5.77        6.68      0.74 o
  -1   1   9      136.52      131.28      3.43 o
   0   1   9       64.91       70.34      2.98 o
   1   1   9       20.46       19.21      1.58 o
   2   1   9       28.18       25.42      4.31 o
   3   1   9        9.73        7.89      1.73 o
   4   1   9       90.07       94.51      5.70 o
   5   1   9       13.60        5.49      2.54 o
   6   1   9        1.02        0.64      0.83 o
   7   1   9        2.70        3.43      2.89 o
  -7   2   9       26.36       32.68      3.84 o
  -6   2   9        0.81        1.74      1.03 o
  -5   2   9       10.56       12.98      1.84 o
  -4   2   9       23.87       25.53      2.50 o
  -3   2   9       27.41       27.77      2.48 o
  -2   2   9        0.68        1.66      0.77 o
  -1   2   9        0.49        1.29      0.54 o
   0   2   9        2.61        2.96      0.69 o
   1   2   9        8.95       13.87      1.47 o
   2   2   9       10.89       10.91      2.56 o
   3   2   9        1.71        4.45      2.57 o
   4   2   9       15.86       12.60      2.35 o
   5   2   9       55.50       53.54      5.69 o
   6   2   9        0.68       -0.08      1.31 o
  -7   3   9       15.12        9.73      3.89 o
  -6   3   9       18.60       20.51      3.03 o
  -5   3   9        2.52        1.64      1.17 o
  -4   3   9       12.74       10.54      1.77 o
  -3   3   9       22.12       24.24      2.50 o
  -2   3   9        6.32        4.98      1.14 o
  -1   3   9       11.25       10.41      1.50 o
   0   3   9       78.37       86.09      3.48 o
   1   3   9        0.84        1.32      0.68 o
   2   3   9        1.12        0.14      0.76 o
   3   3   9        0.01        0.15      0.96 o
   4   3   9        3.51        5.37      2.04 o
   5   3   9        5.63        3.87      1.69 o
  -6   4   9       33.60       27.77      3.66 o
  -5   4   9        8.91        7.58      1.61 o
  -4   4   9        0.13       -0.37      1.07 o
  -3   4   9      177.12      193.52      7.31 o
  -2   4   9       23.83       22.77      2.60 o
  -1   4   9        9.85        7.96      1.30 o
   0   4   9        8.26        8.12      1.31 o
   1   4   9       10.45       10.51      1.46 o
   2   4   9        3.02        1.89      1.23 o
   3   4   9        2.99       -0.28      1.12 o
   4   4   9        0.00        1.56      1.81 o
  -6   5   9        7.97       12.47      4.11 o
  -5   5   9       30.21       31.33      3.32 o
  -4   5   9        0.57        1.32      1.04 o
  -3   5   9        0.37        1.26      0.93 o
  -2   5   9       41.52       40.06      3.46 o
  -1   5   9       21.87       20.41      2.28 o
   0   5   9        3.60        4.17      1.16 o
   1   5   9       14.92       12.99      4.06 o
   2   5   9        3.69        0.22      1.37 o
   3   5   9        3.79        5.43      3.44 o
   4   5   9        0.91        1.94      2.35 o
  -5   6   9       12.60       11.79      4.35 o
  -4   6   9        2.42        1.86      1.32 o
  -3   6   9        3.32        3.36      1.11 o
  -2   6   9        0.20       -0.42      1.12 o
  -1   6   9        0.75        0.83      1.23 o
   0   6   9        3.16        2.66      1.89 o
   1   6   9        0.53       -0.44      1.05 o
   3   6   9        5.06        8.09      3.85 o
  -3   7   9        0.89        3.46      2.57 o
  -2   7   9        6.12        4.73      2.92 o
  -1   7   9       11.71        9.62      3.78 o
   0   7   9        0.78        5.00      3.27 o
   2 -10  10        0.00       -2.83      2.83 o
  -3  -9  10        2.34       -3.71      3.71 o
   0  -9  10        7.49        9.29      2.09 o
   1  -9  10       11.75       14.63      3.29 o
   2  -9  10        0.48        1.00      1.39 o
   3  -9  10        0.73       -0.40      1.99 o
  -4  -8  10        8.08       11.24      3.51 o
  -3  -8  10        3.05        4.52      3.43 o
  -2  -8  10       69.80       89.73      6.43 o
  -1  -8  10        0.51       -1.38      1.38 o
   0  -8  10        3.08        3.05      1.51 o
   1  -8  10       27.95       26.33      3.31 o
   2  -8  10        0.01        0.39      0.98 o
   3  -8  10        0.84        2.10      1.32 o
   4  -8  10        4.45        5.17      3.56 o
   5  -8  10        8.46        9.76      3.69 o
  -4  -7  10        8.38        9.68      4.60 o
  -3  -7  10       20.60       25.33      3.25 o
  -2  -7  10       17.07       20.22      3.29 o
  -1  -7  10        0.05        0.11      0.85 o
   0  -7  10        0.15        2.60      3.93 o
   1  -7  10       15.98       13.84      2.33 o
   2  -7  10       83.37       85.50      5.80 o
   3  -7  10       29.58       25.66      3.29 o
   4  -7  10        6.72        8.33      2.11 o
   5  -7  10       14.76       17.07      3.56 o
   6  -7  10       38.10       36.04      7.17 o
  -5  -6  10        0.03        5.71      3.14 o
  -4  -6  10        0.04        0.95      4.08 o
  -3  -6  10        0.00        1.39      1.48 o
  -2  -6  10       23.94       25.79      2.49 o
  -1  -6  10       37.35       43.79      5.41 o
   0  -6  10       48.61       46.70      3.89 o
   1  -6  10       82.20       83.22      5.34 o
   2  -6  10       36.94       35.58      3.64 o
   3  -6  10       43.31       43.72      7.11 o
   4  -6  10        5.01        8.14      2.01 o
   5  -6  10       10.73       13.70      2.65 o
   6  -6  10       41.12       40.16      7.57 o
  -6  -5  10       19.70       26.61     12.19 o
  -5  -5  10        5.59        9.69     11.61 o
  -4  -5  10        8.73        7.72      1.82 o
  -3  -5  10        0.49       -0.54      2.12 o
  -2  -5  10       15.93       20.19      3.01 o
  -1  -5  10        6.64        4.03      1.16 o
   0  -5  10        4.05        2.33      1.16 o
   1  -5  10       64.95       59.66      5.73 o
   2  -5  10      106.65      102.44      5.89 o
   3  -5  10        0.01       -1.03      1.79 o
   4  -5  10        9.29       10.32      2.10 o
   5  -5  10        1.02        0.30      0.97 o
   6  -5  10        3.12        6.14      3.12 o
  -7  -4  10        2.73        1.30      1.49 o
  -6  -4  10        3.71        2.59      1.30 o
  -5  -4  10        2.32        1.42      1.26 o
  -4  -4  10        3.31       -0.39      1.81 o
  -3  -4  10        0.00        3.03      2.00 o
  -2  -4  10        1.35        1.38      0.71 o
  -1  -4  10       16.10       13.90      1.91 o
   0  -4  10       34.45       29.28      2.85 o
   1  -4  10       58.70       52.95      3.06 o
   2  -4  10      109.16      118.15      4.89 o
   3  -4  10        0.98        0.06      0.81 o
   4  -4  10        0.03       -0.14      0.99 o
   5  -4  10       23.36       27.80      4.10 o
   6  -4  10        5.81        2.64      1.77 o
   7  -4  10       10.34       10.11      4.12 o
  -8  -3  10        3.20        6.63      5.24 o
  -7  -3  10        0.10        2.34      2.92 o
  -6  -3  10       88.74       99.15      5.80 o
  -5  -3  10        2.32        1.23      1.26 o
  -4  -3  10       20.34       21.40      2.35 o
  -3  -3  10       15.86       17.21      2.12 o
  -2  -3  10        0.29        0.98      0.51 o
  -1  -3  10       16.20       18.50      1.90 o
   0  -3  10        1.21        0.52      0.50 o
   1  -3  10        5.23        5.96      1.06 o
   2  -3  10       67.53       75.78      3.59 o
   3  -3  10        0.01       -0.57      0.79 o
   4  -3  10       25.72       25.42      2.63 o
   5  -3  10        0.53        2.90      1.67 o
   6  -3  10        0.93        1.66      1.46 o
   7  -3  10        3.10       15.49      4.74 o
  -8  -2  10       12.81       16.35      4.88 o
  -7  -2  10        5.10        9.10      2.37 o
  -6  -2  10       22.57       27.24      3.79 o
  -5  -2  10        7.71        4.49      1.23 o
  -4  -2  10        3.59        3.95      0.89 o
  -3  -2  10      137.87      133.29      4.54 o
  -2  -2  10       17.26       15.17      1.52 o
  -1  -2  10        8.43        9.32      1.06 o
   0  -2  10        5.63        3.04      1.15 o
   1  -2  10        0.83        1.37      0.60 o
   2  -2  10       60.75       64.44      3.33 o
   3  -2  10       50.39       50.38      3.46 o
   4  -2  10       14.60       17.06      3.59 o
   5  -2  10        3.64        6.27      1.66 o
   6  -2  10        0.32       -0.85      1.91 o
  -8  -1  10        1.98       -3.48      3.48 o
  -7  -1  10       13.21       14.99      4.37 o
  -6  -1  10        3.18        2.05      1.10 o
  -5  -1  10       11.01       15.10      1.60 o
  -4  -1  10       33.23       30.91      2.05 o
  -3  -1  10       11.78        7.55      1.02 o
  -2  -1  10      138.14      132.38      3.99 o
  -1  -1  10       35.70       33.13      1.94 o
   0  -1  10        2.74        2.38      0.55 o
   1  -1  10        2.55        2.22      0.81 o
   2  -1  10      126.17      132.28      5.15 o
   3  -1  10       29.90       31.52      2.64 o
   4  -1  10        0.18       -0.15      1.41 o
   5  -1  10        0.22        0.95      1.11 o
   6  -1  10        0.06       -0.68      1.13 o
  -7   0  10        3.29        0.91      1.59 o
  -6   0  10       35.68       36.57      3.84 o
  -5   0  10        1.77        2.29      0.93 o
  -4   0  10       81.27       79.26      3.68 o
  -3   0  10       12.01       11.73      1.20 o
  -2   0  10        7.77        7.41      0.99 o
  -1   0  10       16.51       14.10      1.07 o
   0   0  10        4.91        5.66      0.91 o
   1   0  10        2.59        4.05      1.01 o
   2   0  10        8.72        9.36      1.87 o
   3   0  10       49.90       53.51      4.37 o
   4   0  10       57.44       52.22      4.46 o
   5   0  10        0.22       -0.22      1.08 o
   6   0  10        5.08        9.59      2.11 o
  -7   1  10        5.96        9.83      2.34 o
  -6   1  10        7.29        5.96      2.89 o
  -5   1  10       16.72       21.97      3.22 o
  -4   1  10        0.18        1.32      1.08 o
  -3   1  10        0.06        0.42      0.63 o
  -2   1  10       16.58       18.57      1.98 o
  -1   1  10       42.30       45.22      2.48 o
   0   1  10       33.67       39.97      2.35 o
   1   1  10        6.08        5.31      1.10 o
   2   1  10        1.25        1.74      1.21 o
   3   1  10        0.02       -0.41      0.77 o
   4   1  10       17.62       17.86      2.40 o
   5   1  10        2.03        2.21      1.18 o
   6   1  10        0.29        0.37      2.54 o
  -7   2  10        0.01       -1.69      2.28 o
  -6   2  10        1.55        1.66      1.19 o
  -5   2  10       37.08       35.29      3.77 o
  -4   2  10       12.40       10.73      1.71 o
  -3   2  10        0.46        0.00      0.80 o
  -2   2  10       27.99       23.24      2.53 o
  -1   2  10       13.55       10.54      1.98 o
   0   2  10       15.80       15.53      1.89 o
   1   2  10       19.40       17.15      1.98 o
   2   2  10        5.02        4.44      1.28 o
   3   2  10       12.51       11.78      2.65 o
   4   2  10       26.91       21.62      3.04 o
   5   2  10        3.26        2.60      1.80 o
   6   2  10        7.62        8.32      3.28 o
  -6   3  10        1.45        0.26      2.48 o
  -5   3  10        0.15        1.86      1.14 o
  -4   3  10        6.58        5.78      1.24 o
  -3   3  10        7.14        9.91      1.68 o
  -2   3  10       31.09       36.48      3.05 o
  -1   3  10        6.56        6.72      1.16 o
   0   3  10       55.26       54.56      3.64 o
   1   3  10       13.67       14.43      1.87 o
   2   3  10        3.57        4.49      1.58 o
   3   3  10        0.01        0.99      1.17 o
   4   3  10        0.59        2.90      2.54 o
   5   3  10       17.80       13.94      4.23 o
  -5   4  10        3.24        2.74      1.11 o
  -4   4  10        0.35        1.17      0.89 o
  -3   4  10        0.06        0.28      1.09 o
  -2   4  10        6.82        6.09      1.48 o
  -1   4  10       14.38       15.40      1.87 o
   0   4  10        6.93        4.64      1.20 o
   1   4  10        0.00        0.60      1.06 o
   2   4  10       10.92        9.37      2.55 o
   3   4  10        0.73       -1.14      1.14 o
   4   4  10        0.67       -1.87      1.87 o
  -5   5  10        2.04        4.27      3.01 o
  -4   5  10        0.73       -0.06      0.90 o
  -3   5  10        6.50        5.11      2.02 o
  -2   5  10       21.62       18.14      2.36 o
  -1   5  10        1.70        2.50      0.95 o
   0   5  10       18.69       20.75      2.66 o
   1   5  10        1.47       -2.96      2.96 o
   3   5  10        2.49        5.84      3.27 o
  -3   6  10        0.20        2.13      2.08 o
  -2   6  10        1.50        1.15      2.30 o
  -1   6  10        0.02       -2.84      2.84 o
   0   6  10        6.28        5.88      3.59 o
   1  -9  11        0.05        0.75      1.93 o
   2  -9  11       18.78       20.52      5.43 o
  -2  -8  11        1.00        0.76      1.46 o
  -1  -8  11       17.09       31.58      3.87 o
   0  -8  11       24.00       29.51      3.45 o
   1  -8  11        0.89       -0.15      1.08 o
   2  -8  11        0.45        0.98      1.22 o
   3  -8  11        8.94       12.00      4.40 o
  -4  -7  11        0.48       -2.57      2.99 o
  -3  -7  11        0.43        0.49      1.67 o
  -2  -7  11        3.61        3.36      1.66 o
  -1  -7  11       19.17       22.12      2.58 o
   0  -7  11       36.93       34.33      3.70 o
   1  -7  11       25.87       23.52      5.81 o
   2  -7  11       33.41       31.62      3.72 o
   3  -7  11        1.03        2.48      1.37 o
   4  -7  11        3.52        5.14      2.26 o
  -6  -6  11        1.14       18.91      6.32 o
  -5  -6  11        0.21        2.65      2.01 o
  -4  -6  11       29.65       27.47      4.33 o
  -3  -6  11        1.17       -2.69      2.69 o
  -2  -6  11        0.76        0.40      0.87 o
  -1  -6  11        3.00        1.91      0.94 o
   0  -6  11        6.48        4.67      1.46 o
   1  -6  11      189.70      188.95     10.56 o
   2  -6  11        1.85        1.50      1.03 o
   3  -6  11        2.05        1.48      1.55 o
   4  -6  11        0.83        2.13      1.29 o
   5  -6  11        2.95        2.54      1.84 o
  -6  -5  11        0.48        2.48      2.08 o
  -5  -5  11       12.09        7.26      2.51 o
  -4  -5  11       61.99       50.71      5.44 o
  -3  -5  11       24.03       29.66      4.19 o
  -2  -5  11        1.55        0.43      1.19 o
  -1  -5  11       10.59       11.25      1.92 o
   0  -5  11       45.13       44.55      3.88 o
   1  -5  11      182.36      180.70      7.90 o
   2  -5  11       27.50       28.87      3.25 o
   3  -5  11        0.12        0.29      1.23 o
   4  -5  11        6.55        5.09      1.45 o
   5  -5  11        0.62        2.57      1.42 o
   6  -5  11        0.04        1.15      2.11 o
  -7  -4  11        4.80        2.71      2.74 o
  -6  -4  11        0.01       -1.35      1.35 o
  -5  -4  11        3.53        5.52      1.62 o
  -4  -4  11       30.28       22.46      4.35 o
  -3  -4  11      158.90      155.91      8.85 o
  -2  -4  11       12.85       13.38      2.10 o
  -1  -4  11        0.22        1.72      0.89 o
   0  -4  11        0.07       -0.01      0.78 o
   1  -4  11       61.02       63.42      4.51 o
   2  -4  11       32.87       37.01      3.56 o
   3  -4  11       12.52       14.94      2.35 o
   4  -4  11       23.47       30.32      3.52 o
   5  -4  11        0.00        0.14      2.13 o
   6  -4  11        2.71        1.23      2.59 o
  -7  -3  11        3.30        3.95      1.69 o
  -6  -3  11        9.46        9.61      2.51 o
  -5  -3  11        0.21       -0.06      0.94 o
  -4  -3  11       14.89       14.11      1.62 o
  -3  -3  11        8.32       11.81      1.67 o
  -2  -3  11       10.85       11.34      1.86 o
  -1  -3  11       17.40       16.88      1.96 o
   0  -3  11       31.43       33.61      2.35 o
   1  -3  11      138.74      133.96      4.80 o
   2  -3  11        0.04        0.62      0.80 o
   3  -3  11        3.25        3.20      0.79 o
   4  -3  11       21.09       25.61      3.09 o
   5  -3  11        5.27        8.15      3.13 o
  -7  -2  11        0.11        2.62      2.33 o
  -6  -2  11        0.01        2.41      1.46 o
  -5  -2  11        4.05        5.84      1.21 o
  -4  -2  11       21.80       23.13      2.04 o
  -3  -2  11       80.10       86.66      3.85 o
  -2  -2  11        2.93        3.64      1.19 o
  -1  -2  11       16.74       17.66      2.78 o
   0  -2  11        0.69        0.75      0.53 o
   1  -2  11        1.23        1.53      0.65 o
   2  -2  11        6.41        6.21      1.20 o
   3  -2  11       42.81       50.23      3.53 o
   4  -2  11       10.93       10.45      2.40 o
   5  -2  11       62.51       77.05      6.87 o
  -7  -1  11        5.55        2.43      1.60 o
  -6  -1  11       17.97       21.47      3.77 o
  -5  -1  11        2.91        1.76      1.14 o
  -4  -1  11       22.14       23.44      2.11 o
  -3  -1  11      163.06      164.75      4.82 o
  -2  -1  11       10.90        9.90      1.15 o
  -1  -1  11       29.65       31.12      2.53 o
   0  -1  11        0.56        0.72      0.83 o
   1  -1  11        0.26        0.63      0.65 o
   2  -1  11      113.18      120.46      6.47 o
   3  -1  11       18.99       17.55      2.66 o
   4  -1  11       21.83       24.21      3.21 o
   5  -1  11        8.54        8.14      2.06 o
   6  -1  11        0.78        0.43      1.32 o
  -7   0  11        9.99       13.23      4.74 o
  -6   0  11        0.42        0.02      1.23 o
  -5   0  11       24.61       25.81      2.71 o
  -4   0  11        0.42        2.01      0.93 o
  -3   0  11      170.66      158.68      5.39 o
  -2   0  11       98.08      109.59      3.85 o
  -1   0  11        0.78        1.37      0.45 o
   0   0  11        2.51        3.66      1.09 o
   1   0  11        0.77        1.85      0.85 o
   2   0  11        5.45        2.06      1.05 o
   3   0  11        1.48        0.92      0.91 o
   4   0  11       15.52       14.71      2.17 o
   5   0  11        8.76        7.82      1.82 o
   6   0  11        8.73       11.66      3.85 o
  -7   1  11       20.78       24.00      6.00 o
  -6   1  11       13.00       11.46      2.28 o
  -5   1  11        4.08        4.94      1.29 o
  -4   1  11       26.56       32.47      3.45 o
  -3   1  11        7.57        8.72      1.80 o
  -2   1  11      162.20      163.64      7.03 o
  -1   1  11        0.35        1.63      0.88 o
   0   1  11       13.22       12.06      1.96 o
   1   1  11        3.51        2.70      0.72 o
   2   1  11       13.07       11.12      1.97 o
   3   1  11       17.07       16.04      2.54 o
   4   1  11        1.94        2.21      1.11 o
   5   1  11       19.26       16.25      2.86 o
  -6   2  11       25.47       32.08      4.76 o
  -5   2  11       11.80       11.50      2.28 o
  -4   2  11        0.01       -1.12      1.17 o
  -3   2  11       40.26       42.37      3.34 o
  -2   2  11        5.54        4.65      1.11 o
  -1   2  11        1.81        1.23      0.85 o
   0   2  11       17.24       20.63      2.77 o
   1   2  11        9.91       11.29      1.99 o
   2   2  11        2.49        2.46      2.43 o
   3   2  11        0.76        2.43      1.32 o
   4   2  11        0.01       -0.28      1.23 o
  -5   3  11       19.08       17.65      3.43 o
  -4   3  11        2.15        2.86      1.23 o
  -3   3  11        0.00        0.71      0.68 o
  -2   3  11       35.24       39.23      3.31 o
  -1   3  11        9.33        6.60      2.13 o
   0   3  11        0.52        0.48      0.83 o
   1   3  11        8.72        4.93      1.65 o
   2   3  11       21.36       29.05      6.28 o
   3   3  11        3.01        0.02      1.78 o
   4   3  11        1.28        3.64      2.14 o
  -4   4  11        5.46        8.41      2.71 o
  -3   4  11       15.82       12.45      2.10 o
  -2   4  11        2.30        2.69      1.13 o
  -1   4  11        3.31        4.99      1.36 o
   0   4  11        0.85        0.42      0.90 o
   1   4  11        8.17        3.95      2.26 o
   2   4  11        3.63        0.60      2.02 o
  -3   5  11        1.22        0.60      1.39 o
  -2   5  11        3.59        2.20      1.07 o
  -1   5  11        0.78        0.68      1.28 o
   0   5  11        0.04       -0.30      1.97 o
   1   5  11        0.61       -2.23      2.81 o
   1  -9  12        2.48       -0.04      1.19 o
   0  -8  12        0.37        1.47      1.38 o
   1  -8  12        3.94        2.62      2.35 o
   2  -8  12        0.97        1.76      2.37 o
  -2  -7  12        0.01        0.94      1.37 o
  -1  -7  12        8.12        9.30      1.93 o
   0  -7  12        0.10        0.23      1.03 o
   1  -7  12       23.32       24.71      3.29 o
   2  -7  12        6.28        1.75      1.39 o
   3  -7  12        0.39        0.01      1.43 o
  -4  -6  12        4.46        6.92      2.76 o
  -3  -6  12        3.55        2.79      1.62 o
  -2  -6  12        3.66        1.10      1.01 o
  -1  -6  12        6.97        8.09      1.55 o
   0  -6  12        5.04        3.59      1.52 o
   1  -6  12       28.63       30.86      3.51 o
   2  -6  12       65.59       66.88      5.31 o
   3  -6  12        1.45        0.60      1.24 o
   4  -6  12        2.67        4.79      2.87 o
  -6  -5  12        7.77        9.06      2.75 o
  -5  -5  12        0.74        3.95      5.87 o
  -4  -5  12        2.80        4.26      1.84 o
  -3  -5  12       48.11       51.93      5.61 o
  -2  -5  12        0.77        1.09      0.71 o
  -1  -5  12       12.95       14.74      2.25 o
   0  -5  12        9.04        9.65      2.05 o
   1  -5  12        1.69        1.96      0.92 o
   2  -5  12      158.90      170.96      9.65 o
   3  -5  12       78.06       74.21      6.56 o
   4  -5  12        4.30        2.49      1.69 o
   5  -5  12        0.59        0.64      1.49 o
  -6  -4  12       20.09       19.28      3.65 o
  -5  -4  12        1.27        0.95      1.63 o
  -4  -4  12       22.19       17.31      3.16 o
  -3  -4  12       35.21       34.19      4.37 o
  -2  -4  12       41.53       39.64      5.09 o
  -1  -4  12        1.79        1.91      0.95 o
   0  -4  12        4.94        9.10      1.70 o
   1  -4  12       12.52       13.31      2.28 o
   2  -4  12       21.12       22.64      2.95 o
   3  -4  12       64.65       66.25      5.66 o
   4  -4  12        0.29        1.15      1.02 o
  -6  -3  12        4.24        0.63      1.54 o
  -5  -3  12       56.40       54.14      4.59 o
  -4  -3  12       20.34       17.02      1.92 o
  -3  -3  12       51.50       47.44      3.54 o
  -2  -3  12       81.24       89.83      5.50 o
  -1  -3  12       28.50       28.53      2.67 o
   0  -3  12        5.72        5.58      1.20 o
   1  -3  12        0.15        0.45      0.73 o
   2  -3  12       10.36       10.58      1.81 o
   3  -3  12       12.66       15.19      2.66 o
   4  -3  12        0.44        1.61      1.63 o
  -6  -2  12        1.14        0.31      1.61 o
  -5  -2  12       25.94       30.57      4.13 o
  -4  -2  12        0.58        0.57      1.05 o
  -3  -2  12        1.46        1.84      0.85 o
  -2  -2  12        8.62       11.09      1.82 o
  -1  -2  12       11.49       13.87      2.86 o
   0  -2  12        1.18        0.78      0.92 o
   1  -2  12       28.00       28.56      2.78 o
   2  -2  12        2.57        2.08      1.56 o
   3  -2  12        8.10        6.21      1.64 o
   4  -2  12        8.03        8.74      1.96 o
   5  -2  12        1.47        1.92      2.31 o
  -7  -1  12        8.19        7.16      3.20 o
  -6  -1  12        2.31       -2.73      2.73 o
  -5  -1  12        3.55        2.46      1.20 o
  -4  -1  12        2.26        1.42      0.80 o
  -3  -1  12        2.19        2.05      0.94 o
  -2  -1  12       34.11       37.39      3.04 o
  -1  -1  12       10.29       10.37      1.67 o
   0  -1  12       40.62       44.69      3.99 o
   1  -1  12        0.20       -0.21      1.83 o
   2  -1  12       77.71       74.14      5.37 o
   3  -1  12        0.76        0.93      1.10 o
   4  -1  12        0.23       -1.06      1.21 o
   5  -1  12        3.24        2.54      2.45 o
  -6   0  12        0.80        2.57      1.70 o
  -5   0  12       35.39       35.04      3.19 o
  -4   0  12        3.15        1.42      1.09 o
  -3   0  12        0.05       -0.28      0.61 o
  -2   0  12      160.11      155.32      6.25 o
  -1   0  12        1.02        0.63      1.13 o
   0   0  12        0.05        0.33      1.06 o
   1   0  12       16.28       17.34      3.18 o
   2   0  12        2.85        2.69      1.09 o
   3   0  12       29.02       26.85      3.30 o
   4   0  12        0.60        0.39      1.02 o
  -6   1  12        1.74        1.11      2.05 o
  -5   1  12        0.03        0.40      0.79 o
  -4   1  12       23.53       24.53      2.65 o
  -3   1  12        7.94        6.57      1.44 o
  -2   1  12        4.89        3.59      1.22 o
  -1   1  12       84.82       94.45      6.13 o
   0   1  12        0.00       -0.21      0.86 o
   1   1  12        7.61        6.52      2.08 o
   2   1  12        3.89        2.85      1.41 o
   3   1  12        2.05        2.60      1.29 o
   4   1  12        2.33        2.40      2.57 o
  -5   2  12        0.11        0.12      1.30 o
  -4   2  12        2.97        1.56      1.14 o
  -3   2  12        0.12       -0.30      0.83 o
  -2   2  12        1.44        1.32      0.90 o
  -1   2  12       30.03       35.04      4.76 o
   0   2  12        3.28        2.67      2.53 o
   1   2  12        2.43        3.72      1.73 o
   2   2  12        2.98        5.55      2.16 o
   4   2  12        4.02        1.06      2.35 o
  -4   3  12        1.91        1.85      1.56 o
  -3   3  12        0.08       -0.24      1.23 o
  -2   3  12        1.91        2.79      1.40 o
  -1   3  12        2.13        6.43      2.18 o
   0   3  12        2.10        0.27      2.39 o
   1   3  12        0.55        3.27      3.12 o
  -3   4  12       13.57       14.61      3.16 o
  -2   4  12        0.22       -0.24      1.16 o
  -1   4  12        3.82        3.03      1.65 o
  -2  -7  13        0.03        2.56      2.59 o
  -1  -7  13        0.17        2.40      2.12 o
   0  -7  13       19.07       22.03      3.82 o
   1  -7  13        0.11        2.40      1.78 o
   2  -7  13       13.69       13.52      4.09 o
  -3  -6  13        2.21        6.27      3.21 o
  -2  -6  13       11.99       16.78      4.16 o
  -1  -6  13        0.87        1.00      1.33 o
   0  -6  13        0.34        0.00      1.06 o
   1  -6  13        0.27        1.53      1.84 o
   2  -6  13        0.64        2.89      1.96 o
   3  -6  13        7.71       11.06      3.66 o
  -5  -5  13        0.49        0.22      1.49 o
  -4  -5  13        4.25        5.08      1.91 o
  -3  -5  13       10.72        8.15      2.44 o
  -2  -5  13        5.09        5.77      1.55 o
  -1  -5  13        0.12        1.06      0.80 o
   0  -5  13       10.70        9.51      1.93 o
   1  -5  13        0.05        0.43      1.14 o
   2  -5  13        7.77       13.89      2.93 o
   3  -5  13       38.11       29.58      5.96 o
  -5  -4  13        0.34       -0.24      1.42 o
  -4  -4  13        1.33        1.63      1.05 o
  -3  -4  13        2.28        0.71      1.71 o
  -2  -4  13        0.05       -0.92      1.25 o
  -1  -4  13       12.66       13.57      2.04 o
   0  -4  13        6.34        3.75      1.29 o
   1  -4  13        2.36        0.54      1.05 o
   2  -4  13        4.76        6.30      6.85 o
  -4  -3  13        1.45        0.79      0.99 o
  -3  -3  13       14.39       17.10      2.28 o
  -2  -3  13        9.03        9.81      2.01 o
  -1  -3  13        0.04        0.76      0.83 o
   0  -3  13        2.95        5.02      1.63 o
   1  -3  13        1.08        3.57      1.43 o
   2  -3  13       19.66       24.16      3.24 o
   3  -3  13        2.60        2.77      2.39 o
  -4  -2  13       24.69       27.28      3.23 o
  -3  -2  13       19.81       16.18      2.12 o
  -2  -2  13        9.01       10.74      1.96 o
  -1  -2  13        8.92       11.56      2.13 o
   0  -2  13        1.62        1.53      3.12 o
   1  -2  13        0.03        0.43      1.03 o
   2  -2  13        0.43        0.76      1.59 o
   3  -2  13        0.75       -0.97      1.49 o
  -5  -1  13        0.37        0.88      1.24 o
  -4  -1  13        3.07        6.53      3.01 o
  -3  -1  13        0.72        0.01      1.00 o
  -2  -1  13       42.11       42.33      4.18 o
  -1  -1  13        4.62        2.64      1.50 o
   0  -1  13        0.04        0.29      1.23 o
   1  -1  13       17.79       19.01      3.45 o
   2  -1  13        9.66       12.26      2.24 o
   3  -1  13        4.68        3.16      2.39 o
   4  -1  13        3.36        4.78      2.60 o
  -5   0  13        1.56        1.76      1.27 o
  -4   0  13        1.86        3.15      1.65 o
  -3   0  13       10.56        7.28      2.44 o
  -2   0  13        8.94        8.38      2.58 o
  -1   0  13        0.02        0.25      1.32 o
   0   0  13        3.24        4.54      1.84 o
   1   0  13        0.27        0.78      3.87 o
   2   0  13       14.36       11.84      4.10 o
   3   0  13        2.93        5.23      3.10 o
   4   0  13        1.77       -0.60      1.26 o
  -5   1  13        4.56        8.70      2.46 o
  -4   1  13        0.32        0.59      1.26 o
  -3   1  13        9.09        9.78      2.74 o
  -2   1  13        2.56       -1.35      1.35 o
  -1   1  13        1.39        1.64      2.99 o
   0   1  13        6.32        8.69      1.99 o
   1   1  13        1.83       -1.17      1.74 o
   2   1  13        4.54        3.84      2.37 o
  -4   2  13        6.47        7.21      3.01 o
  -2   2  13        0.82        3.29      2.48 o
  -1   2  13        0.52       -1.55      1.98 o
   0   2  13        0.72        2.79      3.19 o
  -1   3  13        2.47        0.09      1.74 o
   0   3  13        1.01        1.27      1.48 o
   0  -7  14        2.32       -0.15      1.99 o
  -1  -6  14        0.25       -0.11      1.34 o
   0  -6  14        0.00       -2.51      2.67 o
   1  -6  14        0.09        0.92      2.16 o
   2  -6  14       16.73       15.20      4.41 o
  -3  -5  14        0.17       -0.98      2.09 o
  -2  -5  14       10.77        9.43      3.65 o
  -1  -5  14       10.21       12.47      3.42 o
   0  -5  14        7.40        5.72      2.84 o
  -4  -4  14        8.93        8.22      2.46 o
  -3  -4  14        0.06        0.31      1.37 o
  -2  -4  14       28.93       26.94      4.23 o
  -1  -4  14       18.88       16.99      2.67 o
   0  -4  14        0.47        1.35      1.51 o
  -4  -3  14       14.85       15.25      3.06 o
  -3  -3  14        0.15        2.28      1.21 o
  -2  -3  14        1.62       -0.05      1.21 o
  -1  -3  14        4.68        1.34      1.07 o
   0  -3  14       16.22       14.59      2.65 o
   3  -3  14        0.26        2.58      3.90 o
  -4  -2  14        0.00        0.79      1.26 o
  -3  -2  14        0.01       -1.03      1.40 o
  -2  -2  14       28.55       36.22      4.88 o
  -1  -2  14        7.38        6.55      2.39 o
   0  -2  14        1.00        2.51      1.68 o
   1  -2  14        0.00        3.47      2.98 o
  -4  -1  14        2.80        5.63      2.86 o
  -3  -1  14       12.36       12.80      4.17 o
  -2  -1  14        1.08        0.24      1.91 o
  -1  -1  14        5.59        5.62      1.95 o
  -4   0  14        9.80        8.42      3.42 o
  -1   0  14       45.70       40.59      7.61 o
   0   0  14        0.34        2.65      2.10 o
   1   0  14        2.75        1.99      1.94 o
   2   0  14        1.97        1.95      2.69 o
   0   1  14        6.67        5.88      3.46 o
  -2  -4  15        0.18        2.99      1.95 o
  -1  -4  15        6.73        9.88      3.66 o
  -2  -2  15        0.01       -0.55      1.72 o
  -2  -1  15        0.04        0.37      1.53 o
 
